# Supplementary material for: When is genetic modification socially acceptable? When used to advance human health through avenues other than food
Source: PLoS One. 2017 Jun 7;12(6):e0178227. doi: 10.1371/journal.pone.0178227 (PMC5462347; doi:10.1371/journal.pone.0178227)
Supplement: S1 File — (XLSX) [file pone.0178227.s001.xlsx]

## Sheet: data
ID	Age	Agesmall	Age18Dummy	Age55Dummmy	Gender	MaleDummy	Region	NortheastDummy	SouthDummy	MidwestDummy	Income	Incgroup	InclowDummy	InchighDummy	Educ	Educgroup	CollegeDegreeDummy	CaribY12	CaribY24	CaribYAD12	CaribYAD24	CaribYCH12	CaribYCH24	CaribNO	PAHO	ZikaAwareDummy	AwareGMMosq	AwareGMMosqdum	SupGMCarib	SupGMUS	RankCaribFOG	RankCaribGM	RankGMBUG	RankUSFog	RankUSGM	RankUSBug	GMGrain	GMFandV	GMLive	GMHMed	GMHHealth	GMGrainbi	GMFandVbi	GMLivebi	GMHMedbi	GMHHealthbi
1	2	1	1	0	2	0	5	1	0	0	1	1	1	0	5	2	1							1	3	0	2	0	1	1	3	1	2	3	1	2	2	4	5	4	4	0	1	1	1	1
2	4	2	0	0	1	1	5	1	0	0	4	3	0	1	6	2	1							1	1	1	1	1	2	2	2	3	1	2	3	1	3	3	3	3	3	0	0	0	0	0
3	11	3	0	1	1	1	3	0	1	0	2	1	1	0	3	1	0							1	1	1	2	0	1	1	1	3	2	1	3	2	2	2	2	2	2	0	0	0	0	0
4	3	2	0	0	1	1	3	0	1	0	2	1	1	0	5	2	1	1		1					1	1	2	0	1	2	1	3	2	1	2	3	4	4	3	4	4	1	1	0	1	1
5	11	3	0	1	1	1	4	0	0	0	3	2	0	0	5	2	1							1	1	1	2	0	1	1	3	1	2	3	1	2	4	4	5	4	4	1	1	1	1	1
6	2	1	1	0	1	1	5	1	0	0	5	3	0	1	6	2	1	1							1	1	1	1	1	1	2	1	3	2	1	3	5	5	5	5	5	1	1	1	1	1
7	11	3	0	1	1	1	2	0	0	1	3	2	0	0	6	2	1							1	1	1	2	0	2	1	3	1	2	3	1	2	3	3	3	2	4	0	0	0	0	1
8	4	2	0	0	1	1	5	1	0	0	1	1	1	0	4	2	1							1	1	1	1	1	1	1	2	1	3	2	1	3	2	2	2	4	4	0	0	0	1	1
9	3	2	0	0	1	1	3	0	1	0	2	1	1	0	2	1	0							1	1	1	2	0	1	1	3	2	1	2	3	1	2	2	2	2	2	0	0	0	0	0
10	4	2	0	0	2	0	4	0	0	0	1	1	1	0	6	2	1							1	1	1	2	0	1	1	2	1	3	3	1	2	2	2	2	4	4	0	0	0	1	1
11	10	3	0	1	2	0	5	1	0	0	1	1	1	0	2	1	0							1	1	1	2	0	1	2	1	2	3	3	2	1	3	3	3	2	2	0	0	0	0	0
12	3	2	0	0	2	0	4	0	0	0	2	1	1	0	4	2	1							1	1	1	1	1	2	2	2	3	1	1	3	2	4	4	4	4	4	1	1	1	1	1
13	2	1	1	0	2	0	4	0	0	0	4	3	0	1	6	2	1							1	1	1	2	0	2	2	2	3	1	2	3	1	3	3	3	3	3	0	0	0	0	0
14	11	3	0	1	1	1	2	0	0	1	4	3	0	1	5	2	1	1	1	1	1				1	1	2	0	1	1	2	1	3	2	1	3	4	4	4	4	4	1	1	1	1	1
15	11	3	0	1	2	0	3	0	1	0	4	3	0	1	2	1	0	1		1					1	1	2	0	1	1	2	1	3	2	1	3	3	3	3	2	2	0	0	0	0	0
16	3	2	0	0	2	0	3	0	1	0	5	3	0	1	5	2	1							1	1	1	2	0	1	1	3	1	2	3	1	2	3	3	3	3	3	0	0	0	0	0
17	3	2	0	0	1	1	3	0	1	0	2	1	1	0	5	2	1	1							1	1	1	1	1	1	1	2	3	1	2	3	4	4	4	4	4	1	1	1	1	1
18	2	1	1	0	1	1	5	1	0	0	5	3	0	1	5	2	1	1			1		1		1	1	1	1	1	1	1	2	3	2	1	3	5	5	4	4	5	1	1	1	1	1
19	10	3	0	1	2	0	3	0	1	0	4	3	0	1	2	1	0							1	1	1	2	0	1	1	2	1	3	2	1	3	2	2	2	4	4	0	0	0	1	1
20	4	2	0	0	1	1	5	1	0	0	4	3	0	1	5	2	1							1	1	1	2	0	1	1	2	3	1	2	3	1	5	5	5	5	5	1	1	1	1	1
21	3	2	0	0	2	0	2	0	0	1	2	1	1	0	5	2	1							1	1	1	2	0	2	2	1	3	2	1	3	2	2	2	2	2	2	0	0	0	0	0
22	10	3	0	1	2	0	4	0	0	0	4	3	0	1	5	2	1							1	1	1	2	0	1	1	2	1	3	2	1	3	2	2	2	4	4	0	0	0	1	1
23	11	3	0	1	2	0	2	0	0	1	5	3	0	1	5	2	1							1	1	1	2	0	1	1	3	1	2	3	1	2	4	3	2	4	4	1	0	0	1	1
24	4	2	0	0	1	1	2	0	0	1	5	3	0	1	6	2	1							1	1	1	1	1	1	1	3	2	1	3	2	1	4	4	4	4	4	1	1	1	1	1
25	2	1	1	0	1	1	3	0	1	0	5	3	0	1	6	2	1			1		1			1	1	1	1	1	1	1	2	3	1	3	2	2	3	2	4	4	0	0	0	1	1
26	4	2	0	0	1	1	3	0	1	0	2	1	1	0	4	2	1							1	1	1	2	0	1	1	2	3	1	2	3	1	2	2	2	2	2	0	0	0	0	0
27	2	1	1	0	2	0	4	0	0	0	2	1	1	0	3	1	0							1	1	1	2	0	1	1	3	2	1	3	2	1	3	3	3	3	3	0	0	0	0	0
28	3	2	0	0	2	0	4	0	0	0	4	3	0	1	6	2	1	1							1	1	2	0	2	2	1	3	2	3	1	2	4	4	2	4	4	1	1	0	1	1
29	10	3	0	1	1	1	3	0	1	0	4	3	0	1	6	2	1	1							1	1	2	0	2	1	3	1	2	3	1	2	2	2	2	2	2	0	0	0	0	0
30	2	1	1	0	1	1	5	1	0	0	5	3	0	1	6	2	1							1	2	0	2	0	1	2	3	1	2	1	2	3	4	4	4	4	4	1	1	1	1	1
31	2	1	1	0	1	1	2	0	0	1	3	2	0	0	5	2	1							1	1	1	1	1	1	1	3	1	2	3	1	2	4	4	4	4	4	1	1	1	1	1
32	3	2	0	0	1	1	5	1	0	0	5	3	0	1	5	2	1		1						1	1	1	1	1	1	3	2	1	3	2	1	4	4	4	5	5	1	1	1	1	1
33	10	3	0	1	1	1	2	0	0	1	5	3	0	1	2	1	0	1	1	1	1				1	1	2	0	2	2	2	3	1	2	3	1	4	4	4	4	4	1	1	1	1	1
34	4	2	0	0	1	1	2	0	0	1	1	1	1	0	2	1	0							1	1	1	2	0	1	1	3	1	2	3	1	2	3	3	3	2	4	0	0	0	0	1
35	2	1	1	0	2	0	5	1	0	0	4	3	0	1	3	1	0							1	2	0	2	0	1	1	3	2	1	3	2	1	2	2	2	2	2	0	0	0	0	0
36	11	3	0	1	1	1	2	0	0	1	1	1	1	0	3	1	0							1	1	1	2	0	2	1	3	1	2	3	2	1	2	2	2	2	2	0	0	0	0	0
37	4	2	0	0	1	1	2	0	0	1	3	2	0	0	6	2	1	1		1					1	1	2	0	2	2	1	3	2	2	3	1	3	3	3	3	3	0	0	0	0	0
38	2	1	1	0	1	1	5	1	0	0	4	3	0	1	5	2	1		1						2	0	2	0	2	2	3	1	2	1	2	3	4	2	2	4	2	1	0	0	1	0
39	11	3	0	1	1	1	3	0	1	0	5	3	0	1	6	2	1							1	3	0	2	0	2	2	1	2	3	1	2	3	4	4	4	4	4	1	1	1	1	1
40	10	3	0	1	1	1	3	0	1	0	5	3	0	1	6	2	1	1	1	1	1				1	1	2	0	1	1	3	1	2	3	1	2	4	4	4	5	5	1	1	1	1	1
41	2	1	1	0	1	1	3	0	1	0	3	2	0	0	5	2	1							1	1	1	1	1	1	1	1	2	3	1	2	3	4	4	2	5	5	1	1	0	1	1
42	2	1	1	0	2	0	2	0	0	1	5	3	0	1	5	2	1							1	1	1	2	0	1	1	2	3	1	3	2	1	2	2	2	2	2	0	0	0	0	0
43	4	2	0	0	1	1	2	0	0	1	3	2	0	0	5	2	1							1	1	1	2	0	1	1	3	1	2	3	1	2	3	3	3	3	3	0	0	0	0	0
44	4	2	0	0	2	0	3	0	1	0	4	3	0	1	5	2	1							1	1	1	2	0	1	1	2	1	3	2	1	3	3	3	3	3	5	0	0	0	0	1
45	4	2	0	0	1	1	5	1	0	0	3	2	0	0	6	2	1							1	1	1	2	0	1	1	2	3	1	2	3	1	3	3	3	2	2	0	0	0	0	0
46	2	1	1	0	1	1	4	0	0	0	4	3	0	1	6	2	1			1					1	1	1	1	1	1	2	1	3	3	1	2	2	4	3	3	2	0	1	0	0	0
47	3	2	0	0	2	0	5	1	0	0	5	3	0	1	5	2	1							1	1	1	1	1	1	1	3	1	2	3	1	2	3	3	3	2	2	0	0	0	0	0
48	1	1	1	0	1	1	2	0	0	1	2	1	1	0	2	1	0		1						3	0	2	0	1	1	2	1	3	2	1	3	5	5	4	4	5	1	1	1	1	1
49	4	2	0	0	1	1	2	0	0	1	5	3	0	1	5	2	1							1	1	1	2	0	2	2	1	3	2	2	3	1	4	4	2	4	4	1	1	0	1	1
50	11	3	0	1	1	1	4	0	0	0	4	3	0	1	5	2	1							1	1	1	2	0	1	1	1	3	2	1	2	3	4	4	4	4	4	1	1	1	1	1
51	3	2	0	0	1	1	2	0	0	1	2	1	1	0	3	1	0							1	2	0	2	0	2	2	3	2	1	3	2	1	2	2	3	4	4	0	0	0	1	1
52	4	2	0	0	1	1	3	0	1	0	4	3	0	1	6	2	1							1	1	1	1	1	1	1	3	1	2	1	3	2	4	4	4	4	4	1	1	1	1	1
53	11	3	0	1	1	1	5	1	0	0	1	1	1	0	4	2	1							1	1	1	2	0	2	2	1	2	3	1	2	3	2	2	2	2	2	0	0	0	0	0
54	4	2	0	0	1	1	2	0	0	1	1	1	1	0	4	2	1							1	1	1	2	0	2	2	1	2	3	3	2	1	4	4	4	4	4	1	1	1	1	1
55	11	3	0	1	1	1	4	0	0	0	3	2	0	0	5	2	1							1	1	1	2	0	1	1	1	2	3	1	3	2	4	4	2	2	4	1	1	0	0	1
56	1	1	1	0	1	1	5	1	0	0	3	2	0	0	3	1	0							1	2	0	2	0	1	1	3	2	1	2	3	1	4	2	2	4	5	1	0	0	1	1
57	2	1	1	0	1	1	4	0	0	0	1	1	1	0	5	2	1							1	1	1	2	0	2	2	3	2	1	3	2	1	4	5	4	5	4	1	1	1	1	1
58	11	3	0	1	1	1	5	1	0	0	2	1	1	0	2	1	0	1							3	0	2	0	2	2	2	1	3	1	2	3	4	4	4	4	4	1	1	1	1	1
59	3	2	0	0	2	0	3	0	1	0	2	1	1	0	1	1	0							1	1	1	2	0	1	1	3	1	2	3	1	2	3	3	3	3	3	0	0	0	0	0
60	2	1	1	0	1	1	4	0	0	0	5	3	0	1	6	2	1	1							1	1	1	1	1	1	1	2	3	1	2	3	4	4	4	4	4	1	1	1	1	1
61	2	1	1	0	2	0	4	0	0	0	2	1	1	0	4	2	1							1	1	1	1	1	1	1	3	1	2	3	1	2	3	3	3	4	4	0	0	0	1	1
62	3	2	0	0	1	1	5	1	0	0	4	3	0	1	6	2	1	1							1	1	1	1	1	1	3	2	1	3	2	1	5	5	4	5	5	1	1	1	1	1
63	10	3	0	1	2	0	4	0	0	0	1	1	1	0	4	2	1							1	1	1	2	0	1	1	2	3	1	2	3	1	3	3	3	2	2	0	0	0	0	0
64	1	1	1	0	2	0	3	0	1	0	5	3	0	1	3	1	0							1	1	1	2	0	1	1	1	2	3	2	1	3	4	2	4	5	4	1	0	1	1	1
65	11	3	0	1	2	0	5	1	0	0	5	3	0	1	2	1	0							1	1	1	2	0	1	1	2	1	3	2	1	3	4	4	4	4	4	1	1	1	1	1
66	10	3	0	1	1	1	2	0	0	1	3	2	0	0	5	2	1							1	1	1	2	0	2	2	1	2	3	1	3	2	4	4	4	4	4	1	1	1	1	1
67	4	2	0	0	2	0	5	1	0	0	3	2	0	0	2	1	0							1	1	1	2	0	1	1	3	2	1	3	2	1	3	3	3	3	3	0	0	0	0	0
68	4	2	0	0	2	0	5	1	0	0	2	1	1	0	5	2	1							1	1	1	2	0	1	1	3	2	1	3	2	1	2	2	2	4	4	0	0	0	1	1
69	11	3	0	1	1	1	4	0	0	0	1	1	1	0	5	2	1							1	1	1	1	1	2	2	2	3	1	2	3	1	3	3	3	3	3	0	0	0	0	0
70	4	2	0	0	2	0	5	1	0	0	1	1	1	0	2	1	0							1	1	1	2	0	1	1	2	3	1	2	3	1	2	2	2	4	4	0	0	0	1	1
71	11	3	0	1	2	0	2	0	0	1	2	1	1	0	2	1	0							1	1	1	2	0	2	2	1	3	2	1	3	2	2	2	2	2	4	0	0	0	0	1
72	2	1	1	0	1	1	3	0	1	0	5	3	0	1	6	2	1	1	1						1	1	2	0	1	1	2	1	3	3	2	1	4	5	4	5	5	1	1	1	1	1
73	3	2	0	0	1	1	2	0	0	1	4	3	0	1	5	2	1	1							1	1	1	1	1	1	2	1	3	2	1	3	5	5	5	5	5	1	1	1	1	1
74	11	3	0	1	1	1	5	1	0	0	2	1	1	0	5	2	1							1	1	1	2	0	1	1	3	1	2	3	1	2	2	2	2	2	2	0	0	0	0	0
75	11	3	0	1	1	1	3	0	1	0	3	2	0	0	5	2	1							1	1	1	2	0	1	1	1	2	3	1	2	3	4	4	4	4	4	1	1	1	1	1
76	2	1	1	0	1	1	5	1	0	0	3	2	0	0	6	2	1							1	1	1	2	0	1	1	2	3	1	1	3	2	2	5	2	4	4	0	1	0	1	1
77	4	2	0	0	1	1	4	0	0	0	1	1	1	0	5	2	1							1	1	1	1	1	1	1	3	2	1	2	3	1	3	3	3	2	2	0	0	0	0	0
78	4	2	0	0	2	0	5	1	0	0	4	3	0	1	5	2	1	1							2	0	2	0	2	2	3	2	1	1	2	3	4	4	4	4	4	1	1	1	1	1
79	4	2	0	0	2	0	3	0	1	0	1	1	1	0	3	1	0							1	1	1	2	0	1	1	3	1	2	3	2	1	3	3	3	5	4	0	0	0	1	1
80	4	2	0	0	2	0	3	0	1	0	2	1	1	0	2	1	0							1	3	0	2	0	1	1	2	1	3	2	1	3	3	3	3	3	4	0	0	0	0	1
81	4	2	0	0	2	0	3	0	1	0	1	1	1	0	3	1	0							1	1	1	2	0	1	1	1	2	3	1	2	3	5	5	5	5	5	1	1	1	1	1
82	4	2	0	0	2	0	5	1	0	0	5	3	0	1	6	2	1	1							1	1	2	0	1	1	3	1	2	3	1	2	3	3	3	4	4	0	0	0	1	1
83	11	3	0	1	2	0	2	0	0	1	5	3	0	1	3	1	0							1	1	1	2	0	1	1	3	2	1	3	2	1	2	2	2	2	4	0	0	0	0	1
84	3	2	0	0	2	0	4	0	0	0	5	3	0	1	5	2	1							1	1	1	2	0	1	1	1	3	2	2	1	3	2	2	2	2	2	0	0	0	0	0
85	11	3	0	1	2	0	3	0	1	0	1	1	1	0	5	2	1							1	1	1	2	0	1	1	3	2	1	3	2	1	2	2	2	5	5	0	0	0	1	1
86	2	1	1	0	2	0	3	0	1	0	4	3	0	1	5	2	1							1	1	1	2	0	1	1	1	2	3	3	2	1	4	2	2	4	4	1	0	0	1	1
87	1	1	1	0	1	1	3	0	1	0	4	3	0	1	2	1	0	1							1	1	1	1	2	1	3	2	1	1	2	3	3	2	3	3	3	0	0	0	0	0
88	4	2	0	0	2	0	5	1	0	0	3	2	0	0	4	2	1							1	1	1	1	1	1	1	3	1	2	3	2	1	4	4	4	4	4	1	1	1	1	1
89	2	1	1	0	2	0	2	0	0	1	5	3	0	1	6	2	1	1							1	1	1	1	1	1	1	2	3	1	3	2	5	5	5	4	4	1	1	1	1	1
90	4	2	0	0	2	0	2	0	0	1	5	3	0	1	4	2	1							1	3	0	2	0	1	1	3	2	1	3	2	1	4	4	4	4	5	1	1	1	1	1
91	2	1	1	0	2	0	5	1	0	0	2	1	1	0	5	2	1							1	2	0	2	0	1	2	3	1	2	2	3	1	2	2	2	4	4	0	0	0	1	1
92	11	3	0	1	2	0	3	0	1	0	4	3	0	1	3	1	0							1	1	1	1	1	1	1	1	2	3	1	2	3	4	4	4	4	4	1	1	1	1	1
93	11	3	0	1	2	0	2	0	0	1	2	1	1	0	5	2	1							1	1	1	1	1	1	1	2	1	3	2	1	3	3	3	3	3	3	0	0	0	0	0
94	4	2	0	0	2	0	3	0	1	0	2	1	1	0	3	1	0							1	1	1	2	0	2	1	2	3	1	2	3	1	4	4	4	4	4	1	1	1	1	1
95	11	3	0	1	2	0	2	0	0	1	1	1	1	0	3	1	0							1	1	1	1	1	1	1	1	3	2	1	3	2	2	2	2	2	2	0	0	0	0	0
96	3	2	0	0	2	0	4	0	0	0	3	2	0	0	3	1	0							1	1	1	2	0	2	2	2	3	1	2	3	1	3	3	3	3	3	0	0	0	0	0
97	10	3	0	1	2	0	5	1	0	0	2	1	1	0	3	1	0							1	1	1	1	1	1	1	2	3	1	3	2	1	3	3	3	4	4	0	0	0	1	1
98	10	3	0	1	2	0	4	0	0	0	5	3	0	1	4	2	1							1	1	1	2	0	2	2	3	2	1	3	2	1	3	3	3	2	4	0	0	0	0	1
99	4	2	0	0	2	0	4	0	0	0	5	3	0	1	5	2	1							1	1	1	1	1	1	2	1	3	2	1	3	2	3	3	3	3	3	0	0	0	0	0
100	11	3	0	1	2	0	3	0	1	0	3	2	0	0	3	1	0							1	1	1	2	0	1	1	1	2	3	1	2	3	3	3	3	3	3	0	0	0	0	0
101	3	2	0	0	2	0	3	0	1	0	5	3	0	1	5	2	1							1	1	1	2	0	1	1	3	1	2	3	1	2	5	5	5	5	5	1	1	1	1	1
102	4	2	0	0	1	1	5	1	0	0	5	3	0	1	6	2	1		1						1	1	2	0	1	1	3	1	2	3	1	2	4	5	4	5	5	1	1	1	1	1
103	4	2	0	0	2	0	2	0	0	1	4	3	0	1	5	2	1							1	1	1	2	0	1	1	1	2	3	2	1	3	2	2	2	2	2	0	0	0	0	0
104	3	2	0	0	1	1	3	0	1	0	3	2	0	0	5	2	1		1						1	1	2	0	1	1	3	1	2	3	1	2	4	4	4	4	4	1	1	1	1	1
105	1	1	1	0	2	0	2	0	0	1	5	3	0	1	6	2	1							1	1	1	2	0	1	1	1	3	2	1	3	2	2	4	2	4	4	0	1	0	1	1
106	11	3	0	1	1	1	5	1	0	0	2	1	1	0	4	2	1							1	1	1	1	1	1	1	3	1	2	3	1	2	2	4	2	3	3	0	1	0	0	0
107	2	1	1	0	1	1	3	0	1	0	4	3	0	1	6	2	1	1			1				1	1	2	0	1	1	2	3	1	1	2	3	5	4	4	4	4	1	1	1	1	1
108	4	2	0	0	2	0	3	0	1	0	2	1	1	0	3	1	0							1	1	1	1	1	1	1	3	2	1	3	2	1	3	3	3	4	5	0	0	0	1	1
109	2	1	1	0	2	0	5	1	0	0	1	1	1	0	6	2	1							1	1	1	2	0	1	1	3	1	2	1	2	3	3	3	3	3	3	0	0	0	0	0
110	11	3	0	1	2	0	4	0	0	0	4	3	0	1	5	2	1							1	1	1	2	0	1	1	1	2	3	1	3	2	4	4	4	5	4	1	1	1	1	1
111	10	3	0	1	1	1	4	0	0	0	3	2	0	0	4	2	1							1	1	1	1	1	1	1	1	2	3	1	2	3	4	4	3	4	4	1	1	0	1	1
112	3	2	0	0	1	1	4	0	0	0	3	2	0	0	4	2	1							1	1	1	1	1	1	1	1	2	3	1	2	3	4	4	4	2	2	1	1	1	0	0
113	1	1	1	0	2	0	5	1	0	0	1	1	1	0	2	1	0	1							2	0	2	0	1	1	3	2	1	3	2	1	5	5	4	5	4	1	1	1	1	1
114	11	3	0	1	1	1	2	0	0	1	5	3	0	1	6	2	1							1	1	1	1	1	1	1	3	1	2	3	1	2	4	4	2	5	5	1	1	0	1	1
115	11	3	0	1	1	1	5	1	0	0	5	3	0	1	6	2	1							1	1	1	2	0	1	1	1	3	2	1	3	2	2	2	2	4	4	0	0	0	1	1
116	2	1	1	0	1	1	3	0	1	0	3	2	0	0	6	2	1							1	1	1	2	0	2	1	2	3	1	2	3	1	2	2	2	4	4	0	0	0	1	1
117	4	2	0	0	1	1	2	0	0	1	5	3	0	1	6	2	1	1		1		1			1	1	1	1	1	1	3	1	2	3	1	2	4	4	2	4	4	1	1	0	1	1
118	4	2	0	0	2	0	5	1	0	0	3	2	0	0	6	2	1							1	1	1	2	0	1	1	1	2	3	3	2	1	2	3	2	3	3	0	0	0	0	0
119	3	2	0	0	1	1	3	0	1	0	3	2	0	0	5	2	1							1	1	1	2	0	2	2	2	3	1	2	3	1	3	3	3	4	2	0	0	0	1	0
120	4	2	0	0	1	1	3	0	1	0	5	3	0	1	6	2	1							1	1	1	2	0	1	1	2	3	1	2	3	1	4	4	4	4	4	1	1	1	1	1
121	1	1	1	0	2	0	5	1	0	0	4	3	0	1	3	1	0		1						1	1	1	1	1	1	2	1	3	2	1	3	4	5	5	5	4	1	1	1	1	1
122	10	3	0	1	2	0	3	0	1	0	2	1	1	0	4	2	1							1	1	1	2	0	1	1	3	2	1	1	2	3	3	2	3	4	4	0	0	0	1	1
123	3	2	0	0	2	0	4	0	0	0	5	3	0	1	5	2	1							1	1	1	2	0	2	2	2	3	1	2	3	1	3	3	3	2	2	0	0	0	0	0
124	11	3	0	1	1	1	3	0	1	0	4	3	0	1	3	1	0							1	1	1	2	0	1	1	2	1	3	2	1	3	3	3	3	4	4	0	0	0	1	1
125	3	2	0	0	1	1	5	1	0	0	5	3	0	1	6	2	1	1							1	1	1	1	1	1	3	2	1	2	3	1	5	5	5	4	4	1	1	1	1	1
126	2	1	1	0	2	0	3	0	1	0	5	3	0	1	6	2	1	1				1			1	1	1	1	1	1	3	1	2	1	3	2	4	2	5	5	4	1	0	1	1	1
127	1	1	1	0	2	0	2	0	0	1	1	1	1	0	2	1	0							1	1	1	1	1	2	2	2	3	1	2	3	1	2	2	2	2	2	0	0	0	0	0
128	2	1	1	0	2	0	4	0	0	0	2	1	1	0	5	2	1							1	1	1	1	1	1	1	2	1	3	3	2	1	2	2	4	4	3	0	0	1	1	0
129	2	1	1	0	2	0	3	0	1	0	2	1	1	0	6	2	1							1	1	1	2	0	1	1	3	2	1	3	2	1	2	2	2	4	4	0	0	0	1	1
130	2	1	1	0	2	0	3	0	1	0	2	1	1	0	3	1	0			1	1				1	1	2	0	2	1	1	3	2	1	3	2	4	4	4	2	5	1	1	1	0	1
131	10	3	0	1	2	0	4	0	0	0	3	2	0	0	2	1	0							1	3	0	2	0	1	1	1	2	3	3	2	1	2	2	2	2	4	0	0	0	0	1
132	2	1	1	0	1	1	4	0	0	0	2	1	1	0	2	1	0	1							1	1	1	1	1	1	1	2	3	3	2	1	5	5	5	5	5	1	1	1	1	1
133	2	1	1	0	1	1	4	0	0	0	5	3	0	1	4	2	1	1							3	0	2	0	2	1	1	2	3	2	3	1	4	4	5	4	5	1	1	1	1	1
134	11	3	0	1	2	0	4	0	0	0	1	1	1	0	2	1	0							1	1	1	2	0	1	1	2	1	3	2	1	3	3	3	3	3	3	0	0	0	0	0
135	2	1	1	0	2	0	4	0	0	0	4	3	0	1	6	2	1			1					1	1	2	0	1	1	2	3	1	2	3	1	4	4	4	4	4	1	1	1	1	1
136	2	1	1	0	2	0	2	0	0	1	4	3	0	1	5	2	1		1		1				1	1	2	0	1	1	3	1	2	3	1	2	4	4	2	4	4	1	1	0	1	1
137	3	2	0	0	2	0	2	0	0	1	5	3	0	1	5	2	1	1		1		1			1	1	2	0	2	2	3	1	2	2	1	3	2	2	2	2	2	0	0	0	0	0
138	2	1	1	0	1	1	3	0	1	0	5	3	0	1	6	2	1							1	1	1	1	1	1	1	1	2	3	3	2	1	5	5	4	5	4	1	1	1	1	1
139	11	3	0	1	2	0	5	1	0	0	3	2	0	0	4	2	1							1	1	1	2	0	1	1	2	1	3	2	1	3	2	2	2	2	2	0	0	0	0	0
140	2	1	1	0	1	1	4	0	0	0	5	3	0	1	6	2	1							1	1	1	1	1	1	1	1	2	3	1	2	3	4	5	5	5	4	1	1	1	1	1
141	3	2	0	0	1	1	3	0	1	0	4	3	0	1	5	2	1	1							1	1	2	0	1	1	2	3	1	3	2	1	4	4	4	4	4	1	1	1	1	1
142	3	2	0	0	2	0	5	1	0	0	2	1	1	0	5	2	1							1	1	1	2	0	2	2	2	3	1	2	3	1	4	4	2	4	2	1	1	0	1	0
143	3	2	0	0	2	0	4	0	0	0	4	3	0	1	2	1	0							1	2	0	2	0	2	2	1	2	3	3	2	1	4	5	5	4	4	1	1	1	1	1
144	1	1	1	0	1	1	4	0	0	0	3	2	0	0	4	2	1							1	1	1	2	0	2	1	2	3	1	1	2	3	3	3	3	3	3	0	0	0	0	0
145	11	3	0	1	2	0	2	0	0	1	4	3	0	1	6	2	1		1						1	1	2	0	1	1	1	3	2	1	3	2	3	3	3	3	3	0	0	0	0	0
146	2	1	1	0	1	1	4	0	0	0	5	3	0	1	5	2	1	1	1						1	1	1	1	1	1	2	1	3	1	3	2	5	4	5	4	4	1	1	1	1	1
147	3	2	0	0	2	0	3	0	1	0	4	3	0	1	5	2	1			1	1				1	1	1	1	1	1	3	2	1	3	2	1	2	2	2	4	4	0	0	0	1	1
148	3	2	0	0	1	1	3	0	1	0	5	3	0	1	6	2	1		1		1		1		1	1	2	0	1	1	3	1	2	3	1	2	3	3	5	5	5	0	0	1	1	1
149	1	1	1	0	2	0	4	0	0	0	2	1	1	0	5	2	1							1	1	1	1	1	1	1	1	2	3	1	2	3	4	2	4	4	4	1	0	1	1	1
150	4	2	0	0	1	1	2	0	0	1	5	3	0	1	5	2	1							1	1	1	2	0	1	1	1	3	2	2	3	1	5	5	5	5	5	1	1	1	1	1
151	4	2	0	0	2	0	2	0	0	1	5	3	0	1	4	2	1							1	1	1	2	0	1	1	3	2	1	3	2	1	2	2	2	4	4	0	0	0	1	1
152	11	3	0	1	2	0	2	0	0	1	4	3	0	1	6	2	1							1	1	1	2	0	1	1	2	3	1	2	3	1	4	4	4	4	4	1	1	1	1	1
153	2	1	1	0	2	0	5	1	0	0	1	1	1	0	2	1	0				1				1	1	2	0	1	1	2	3	1	3	2	1	4	2	5	4	2	1	0	1	1	0
154	3	2	0	0	2	0	4	0	0	0	4	3	0	1	5	2	1							1	1	1	2	0	1	1	3	1	2	3	1	2	4	4	2	4	4	1	1	0	1	1
155	2	1	1	0	2	0	3	0	1	0	5	3	0	1	6	2	1							1	1	1	2	0	2	1	1	2	3	1	2	3	4	4	3	4	5	1	1	0	1	1
156	3	2	0	0	2	0	2	0	0	1	2	1	1	0	4	2	1							1	3	0	2	0	1	1	2	1	3	2	1	3	3	3	3	3	3	0	0	0	0	0
157	1	1	1	0	2	0	3	0	1	0	2	1	1	0	3	1	0							1	1	1	2	0	1	1	3	2	1	3	2	1	3	3	3	3	3	0	0	0	0	0
158	10	3	0	1	2	0	4	0	0	0	1	1	1	0	6	2	1							1	1	1	2	0	1	1	3	2	1	3	2	1	2	2	2	4	4	0	0	0	1	1
159	10	3	0	1	2	0	5	1	0	0	4	3	0	1	2	1	0							1	1	1	2	0	1	1	2	1	3	2	1	3	4	4	4	4	4	1	1	1	1	1
160	4	2	0	0	2	0	2	0	0	1	5	3	0	1	6	2	1							1	1	1	1	1	1	1	1	2	3	3	1	2	3	3	3	3	4	0	0	0	0	1
161	2	1	1	0	1	1	4	0	0	0	5	3	0	1	4	2	1	1							3	0	2	0	2	1	3	1	2	2	1	3	2	4	3	2	4	0	1	0	0	1
162	4	2	0	0	1	1	4	0	0	0	4	3	0	1	3	1	0							1	1	1	2	0	1	2	3	2	1	2	3	1	4	4	2	2	2	1	1	0	0	0
163	11	3	0	1	2	0	4	0	0	0	5	3	0	1	3	1	0							1	1	1	2	0	2	1	1	3	2	3	2	1	2	2	2	2	2	0	0	0	0	0
164	3	2	0	0	1	1	3	0	1	0	5	3	0	1	5	2	1	1							1	1	1	1	1	1	3	2	1	3	2	1	4	5	5	5	4	1	1	1	1	1
165	4	2	0	0	2	0	3	0	1	0	2	1	1	0	5	2	1		1						1	1	2	0	1	1	3	1	2	1	2	3	2	2	2	2	2	0	0	0	0	0
166	1	1	1	0	1	1	4	0	0	0	2	1	1	0	3	1	0							1	1	1	2	0	1	2	3	2	1	1	2	3	3	3	3	3	3	0	0	0	0	0
167	3	2	0	0	2	0	5	1	0	0	1	1	1	0	2	1	0							1	2	0	2	0	2	1	1	2	3	1	2	3	3	3	3	3	3	0	0	0	0	0
168	2	1	1	0	2	0	2	0	0	1	5	3	0	1	5	2	1							1	1	1	1	1	1	1	1	2	3	1	2	3	2	2	2	2	2	0	0	0	0	0
169	3	2	0	0	1	1	3	0	1	0	2	1	1	0	2	1	0							1	1	1	1	1	1	1	1	2	3	1	2	3	3	3	3	2	2	0	0	0	0	0
170	11	3	0	1	1	1	5	1	0	0	2	1	1	0	5	2	1							1	1	1	2	0	1	1	2	3	1	2	3	1	2	2	2	2	2	0	0	0	0	0
171	3	2	0	0	2	0	2	0	0	1	4	3	0	1	2	1	0							1	2	0	2	0	2	1	1	2	3	1	2	3	2	2	2	2	2	0	0	0	0	0
172	11	3	0	1	2	0	5	1	0	0	5	3	0	1	6	2	1	1	1	1	1				1	1	2	0	1	1	2	1	3	2	1	3	2	2	2	4	4	0	0	0	1	1
173	2	1	1	0	2	0	4	0	0	0	5	3	0	1	5	2	1	1	1	1	1	1			1	1	1	1	1	1	2	3	1	1	3	2	5	4	4	4	5	1	1	1	1	1
174	3	2	0	0	2	0	4	0	0	0	5	3	0	1	5	2	1	1	1						1	1	1	1	1	1	2	3	1	1	3	2	5	5	5	4	4	1	1	1	1	1
175	2	1	1	0	1	1	5	1	0	0	3	2	0	0	4	2	1							1	1	1	2	0	1	1	2	3	1	2	3	1	2	2	2	4	4	0	0	0	1	1
176	1	1	1	0	1	1	5	1	0	0	5	3	0	1	5	2	1				1				1	1	2	0	1	1	3	1	2	3	1	2	4	4	3	5	4	1	1	0	1	1
177	2	1	1	0	1	1	4	0	0	0	3	2	0	0	5	2	1	1							1	1	1	1	1	1	2	3	1	2	3	1	5	5	5	5	5	1	1	1	1	1
178	4	2	0	0	2	0	4	0	0	0	5	3	0	1	5	2	1							1	1	1	1	1	1	1	3	1	2	3	1	2	3	3	3	3	4	0	0	0	0	1
179	2	1	1	0	1	1	5	1	0	0	4	3	0	1	6	2	1	1	1						1	1	1	1	1	1	2	1	3	1	2	3	4	4	4	4	4	1	1	1	1	1
180	2	1	1	0	1	1	5	1	0	0	2	1	1	0	2	1	0							1	1	1	2	0	1	1	3	1	2	3	1	2	2	2	2	4	4	0	0	0	1	1
181	2	1	1	0	2	0	4	0	0	0	2	1	1	0	4	2	1							1	3	0	2	0	1	1	3	2	1	3	2	1	3	3	3	3	4	0	0	0	0	1
182	3	2	0	0	2	0	5	1	0	0	4	3	0	1	6	2	1	1		1					1	1	2	0	1	1	1	2	3	2	1	3	5	5	4	5	5	1	1	1	1	1
183	3	2	0	0	1	1	2	0	0	1	4	3	0	1	6	2	1							1	1	1	2	0	1	1	1	2	3	3	1	2	2	4	5	2	4	0	1	1	0	1
184	2	1	1	0	1	1	3	0	1	0	2	1	1	0	5	2	1							1	3	0	2	0	1	2	1	3	2	1	3	2	2	2	2	2	2	0	0	0	0	0
185	2	1	1	0	1	1	4	0	0	0	5	3	0	1	6	2	1							1	3	0	1	1	1	1	2	3	1	2	3	1	4	5	4	5	4	1	1	1	1	1
186	4	2	0	0	2	0	4	0	0	0	5	3	0	1	5	2	1							1	1	1	2	0	2	2	1	3	2	1	3	2	3	3	3	3	3	0	0	0	0	0
187	2	1	1	0	1	1	4	0	0	0	5	3	0	1	6	2	1	1		1		1			1	1	2	0	1	1	1	2	3	1	2	3	4	2	2	4	2	1	0	0	1	0
188	10	3	0	1	2	0	2	0	0	1	2	1	1	0	5	2	1							1	1	1	1	1	1	1	2	3	1	3	1	2	3	3	3	3	3	0	0	0	0	0
189	4	2	0	0	1	1	5	1	0	0	3	2	0	0	5	2	1	1						1	1	1	1	1	1	1	3	2	1	3	2	1	2	2	4	4	4	0	0	1	1	1
190	1	1	1	0	1	1	5	1	0	0	3	2	0	0	5	2	1	1							2	0	2	0	1	2	2	3	1	2	1	3	4	4	2	2	3	1	1	0	0	0
191	2	1	1	0	1	1	4	0	0	0	5	3	0	1	6	2	1	1							1	1	1	1	1	1	1	2	3	2	1	3	5	5	5	5	5	1	1	1	1	1
192	2	1	1	0	1	1	3	0	1	0	4	3	0	1	5	2	1	1		1		1			1	1	1	1	1	1	3	2	1	1	2	3	4	5	4	5	5	1	1	1	1	1
193	11	3	0	1	1	1	5	1	0	0	1	1	1	0	1	1	0							1	2	0	2	0	2	2	1	3	2	1	3	2	2	2	2	3	2	0	0	0	0	0
194	1	1	1	0	1	1	3	0	1	0	5	3	0	1	5	2	1							1	1	1	2	0	1	1	3	1	2	3	2	1	4	4	2	4	2	1	1	0	1	0
195	4	2	0	0	2	0	5	1	0	0	5	3	0	1	3	1	0							1	1	1	2	0	1	1	3	2	1	3	2	1	3	3	3	2	4	0	0	0	0	1
196	3	2	0	0	2	0	4	0	0	0	5	3	0	1	6	2	1							1	1	1	1	1	1	1	3	1	2	3	1	2	2	2	2	4	4	0	0	0	1	1
197	2	1	1	0	2	0	3	0	1	0	3	2	0	0	3	1	0							1	1	1	2	0	1	1	3	1	2	3	1	2	2	2	2	2	4	0	0	0	0	1
198	2	1	1	0	2	0	5	1	0	0	3	2	0	0	5	2	1							1	1	1	2	0	2	2	3	2	1	3	2	1	2	2	3	4	4	0	0	0	1	1
199	10	3	0	1	2	0	2	0	0	1	2	1	1	0	3	1	0							1	1	1	2	0	1	1	3	2	1	3	2	1	2	2	2	2	2	0	0	0	0	0
200	3	2	0	0	2	0	3	0	1	0	5	3	0	1	5	2	1							1	1	1	2	0	2	1	3	2	1	3	2	1	2	2	2	3	2	0	0	0	0	0
201	2	1	1	0	2	0	5	1	0	0	3	2	0	0	5	2	1		1						3	0	1	1	1	1	1	2	3	3	2	1	3	3	3	3	3	0	0	0	0	0
202	3	2	0	0	2	0	2	0	0	1	5	3	0	1	6	2	1							1	1	1	2	0	1	1	3	1	2	3	1	2	3	3	3	5	5	0	0	0	1	1
203	3	2	0	0	2	0	5	1	0	0	4	3	0	1	5	2	1							1	1	1	2	0	1	2	2	3	1	2	3	1	4	2	4	4	4	1	0	1	1	1
204	4	2	0	0	2	0	4	0	0	0	3	2	0	0	3	1	0							1	1	1	2	0	2	1	1	3	2	1	3	2	5	5	5	5	5	1	1	1	1	1
205	2	1	1	0	2	0	4	0	0	0	5	3	0	1	5	2	1							1	1	1	2	0	2	2	1	2	3	1	2	3	4	4	2	2	2	1	1	0	0	0
206	3	2	0	0	2	0	3	0	1	0	3	2	0	0	5	2	1						1		1	1	2	0	1	2	2	1	3	3	2	1	2	2	3	4	4	0	0	0	1	1
207	4	2	0	0	1	1	2	0	0	1	3	2	0	0	3	1	0							1	1	1	2	0	1	1	3	1	2	3	1	2	4	4	4	5	5	1	1	1	1	1
208	3	2	0	0	1	1	4	0	0	0	5	3	0	1	4	2	1	1							1	1	1	1	1	1	1	2	3	3	2	1	5	5	5	4	4	1	1	1	1	1
209	2	1	1	0	1	1	3	0	1	0	5	3	0	1	6	2	1	1		1					1	1	1	1	1	1	2	1	3	2	1	3	4	5	5	5	5	1	1	1	1	1
210	2	1	1	0	2	0	3	0	1	0	4	3	0	1	5	2	1							1	1	1	2	0	1	1	1	2	3	3	2	1	4	4	4	4	4	1	1	1	1	1
211	3	2	0	0	2	0	4	0	0	0	2	1	1	0	4	2	1	1							1	1	2	0	1	1	3	1	2	3	1	2	5	5	5	5	5	1	1	1	1	1
212	1	1	1	0	1	1	5	1	0	0	3	2	0	0	2	1	0							1	1	1	2	0	1	1	3	2	1	3	2	1	4	4	4	5	5	1	1	1	1	1
213	2	1	1	0	1	1	5	1	0	0	2	1	1	0	3	1	0							1	2	0	2	0	2	2	2	3	1	2	3	1	2	2	2	2	2	0	0	0	0	0
214	11	3	0	1	2	0	2	0	0	1	1	1	1	0	4	2	1							1	1	1	2	0	1	1	2	1	3	2	1	3	3	3	3	3	4	0	0	0	0	1
215	10	3	0	1	1	1	3	0	1	0	2	1	1	0	4	2	1							1	1	1	1	1	1	1	2	1	3	2	1	3	2	2	2	2	4	0	0	0	0	1
216	4	2	0	0	2	0	2	0	0	1	5	3	0	1	5	2	1							1	1	1	2	0	2	1	3	2	1	3	2	1	2	2	2	2	2	0	0	0	0	0
217	11	3	0	1	1	1	3	0	1	0	4	3	0	1	7	1	0			1					1	1	1	1	1	1	3	2	1	3	2	1	3	3	3	3	4	0	0	0	0	1
218	10	3	0	1	2	0	4	0	0	0	1	1	1	0	5	2	1							1	1	1	2	0	1	1	3	1	2	3	1	2	4	4	4	4	4	1	1	1	1	1
219	10	3	0	1	2	0	3	0	1	0	1	1	1	0	5	2	1							1	1	1	1	1	1	1	2	1	3	1	2	3	2	2	2	2	2	0	0	0	0	0
220	4	2	0	0	2	0	3	0	1	0	1	1	1	0	3	1	0							1	3	0	2	0	1	1	2	1	3	3	1	2	2	2	2	2	4	0	0	0	0	1
221	11	3	0	1	1	1	4	0	0	0	3	2	0	0	5	2	1							1	1	1	2	0	1	1	2	3	1	2	3	1	2	2	2	4	4	0	0	0	1	1
222	4	2	0	0	1	1	5	1	0	0	3	2	0	0	3	1	0							1	3	0	2	0	2	2	1	3	2	1	3	2	2	2	2	3	2	0	0	0	0	0
223	2	1	1	0	1	1	5	1	0	0	3	2	0	0	5	2	1		1			1			1	1	1	1	1	1	1	2	3	3	1	2	5	4	5	4	4	1	1	1	1	1
224	11	3	0	1	2	0	4	0	0	0	4	3	0	1	5	2	1		1		1				1	1	2	0	1	1	3	1	2	3	1	2	3	3	3	2	4	0	0	0	0	1
225	10	3	0	1	2	0	3	0	1	0	4	3	0	1	2	1	0							1	1	1	2	0	1	1	3	2	1	3	2	1	2	2	2	2	2	0	0	0	0	0
226	3	2	0	0	1	1	2	0	0	1	4	3	0	1	4	2	1	1							1	1	2	0	1	1	1	2	3	2	1	3	4	5	2	4	4	1	1	0	1	1
227	2	1	1	0	2	0	3	0	1	0	1	1	1	0	2	1	0							1	1	1	2	0	1	1	3	1	2	2	1	3	4	2	2	4	2	1	0	0	1	0
228	11	3	0	1	1	1	2	0	0	1	4	3	0	1	4	2	1							1	1	1	1	1	1	1	3	1	2	3	1	2	4	4	4	4	5	1	1	1	1	1
229	10	3	0	1	2	0	4	0	0	0	2	1	1	0	4	2	1							1	1	1	2	0	1	1	3	1	2	2	1	3	2	2	4	4	4	0	0	1	1	1
230	3	2	0	0	1	1	5	1	0	0	5	3	0	1	6	2	1		1						3	0	2	0	1	1	1	2	3	1	2	3	4	4	4	4	4	1	1	1	1	1
231	2	1	1	0	1	1	2	0	0	1	3	2	0	0	6	2	1	1							1	1	1	1	1	1	1	2	3	3	2	1	4	5	5	5	4	1	1	1	1	1
232	1	1	1	0	1	1	4	0	0	0	4	3	0	1	4	2	1							1	1	1	2	0	1	1	2	3	1	1	2	3	5	5	4	4	5	1	1	1	1	1
233	2	1	1	0	1	1	2	0	0	1	5	3	0	1	5	2	1				1				1	1	2	0	1	1	2	1	3	2	1	3	4	4	4	4	4	1	1	1	1	1
234	4	2	0	0	2	0	3	0	1	0	2	1	1	0	3	1	0							1	1	1	2	0	1	1	2	1	3	2	1	3	3	3	3	3	3	0	0	0	0	0
235	3	2	0	0	2	0	4	0	0	0	2	1	1	0	4	2	1							1	1	1	2	0	2	1	3	2	1	1	2	3	4	2	4	4	5	1	0	1	1	1
236	2	1	1	0	1	1	3	0	1	0	5	3	0	1	5	2	1							1	1	1	2	0	2	2	2	3	1	2	3	1	2	2	2	2	2	0	0	0	0	0
237	10	3	0	1	2	0	4	0	0	0	5	3	0	1	5	2	1		1						1	1	2	0	1	1	3	2	1	3	2	1	3	3	3	4	4	0	0	0	1	1
238	11	3	0	1	2	0	4	0	0	0	2	1	1	0	3	1	0							1	1	1	2	0	1	1	2	1	3	2	1	3	2	2	3	2	5	0	0	0	0	1
239	3	2	0	0	2	0	4	0	0	0	4	3	0	1	5	2	1							1	1	1	2	0	1	1	2	1	3	1	2	3	4	4	4	4	4	1	1	1	1	1
240	10	3	0	1	2	0	5	1	0	0	2	1	1	0	2	1	0							1	1	1	2	0	1	1	3	2	1	2	3	1	3	3	2	2	4	0	0	0	0	1
241	3	2	0	0	2	0	3	0	1	0	3	2	0	0	5	2	1		1						1	1	1	1	1	1	1	2	3	3	2	1	5	5	5	5	5	1	1	1	1	1
242	2	1	1	0	1	1	5	1	0	0	4	3	0	1	5	2	1		1						1	1	2	0	1	1	1	3	2	1	3	2	2	4	4	5	5	0	1	1	1	1
243	11	3	0	1	2	0	4	0	0	0	3	2	0	0	3	1	0							1	1	1	2	0	1	1	2	1	3	2	1	3	3	3	3	3	4	0	0	0	0	1
244	2	1	1	0	1	1	4	0	0	0	2	1	1	0	2	1	0							1	3	0	2	0	2	2	1	2	3	2	1	3	2	2	2	2	2	0	0	0	0	0
245	10	3	0	1	2	0	2	0	0	1	5	3	0	1	5	2	1							1	1	1	2	0	1	1	3	1	2	3	1	2	3	3	2	3	3	0	0	0	0	0
246	4	2	0	0	2	0	2	0	0	1	4	3	0	1	5	2	1							1	2	0	2	0	2	2	1	2	3	1	2	3	2	2	2	2	2	0	0	0	0	0
247	3	2	0	0	1	1	2	0	0	1	5	3	0	1	6	2	1	1							2	0	1	1	1	1	1	2	3	1	2	3	4	4	5	5	5	1	1	1	1	1
248	2	1	1	0	2	0	4	0	0	0	5	3	0	1	6	2	1	1	1	1	1	1			1	1	1	1	1	1	1	3	2	2	3	1	5	4	5	4	4	1	1	1	1	1
249	4	2	0	0	2	0	2	0	0	1	2	1	1	0	5	2	1							1	1	1	2	0	1	1	2	1	3	2	1	3	4	4	4	4	4	1	1	1	1	1
250	2	1	1	0	1	1	3	0	1	0	3	2	0	0	5	2	1			1					1	1	2	0	1	1	3	1	2	3	1	2	4	4	2	4	2	1	1	0	1	0
251	2	1	1	0	1	1	3	0	1	0	3	2	0	0	5	2	1		1						1	1	1	1	1	1	1	2	3	1	2	3	5	5	5	5	4	1	1	1	1	1
252	3	2	0	0	2	0	5	1	0	0	5	3	0	1	6	2	1							1	1	1	2	0	1	1	2	3	1	2	3	1	3	3	3	3	3	0	0	0	0	0
253	10	3	0	1	2	0	4	0	0	0	3	2	0	0	5	2	1							1	1	1	2	0	2	1	3	2	1	3	2	1	4	4	4	4	4	1	1	1	1	1
254	4	2	0	0	2	0	2	0	0	1	1	1	1	0	2	1	0							1	2	0	2	0	2	2	2	3	1	2	3	1	2	2	2	2	2	0	0	0	0	0
255	4	2	0	0	1	1	5	1	0	0	3	2	0	0	3	1	0							1	1	1	2	0	2	2	2	3	1	2	3	1	3	3	3	3	3	0	0	0	0	0
256	11	3	0	1	2	0	3	0	1	0	2	1	1	0	3	1	0							1	1	1	2	0	1	1	1	3	2	1	3	2	3	3	3	3	3	0	0	0	0	0
257	10	3	0	1	2	0	2	0	0	1	1	1	1	0	4	2	1							1	1	1	2	0	1	1	2	1	3	2	1	3	4	4	4	4	4	1	1	1	1	1
258	10	3	0	1	2	0	3	0	1	0	3	2	0	0	3	1	0							1	1	1	2	0	1	1	3	1	2	3	1	2	4	4	4	4	4	1	1	1	1	1
259	11	3	0	1	2	0	2	0	0	1	3	2	0	0	6	2	1			1					1	1	1	1	1	1	3	2	1	3	2	1	2	2	2	4	4	0	0	0	1	1
260	10	3	0	1	1	1	5	1	0	0	1	1	1	0	5	2	1							1	3	0	2	0	2	2	2	1	3	1	3	2	2	4	4	2	2	0	1	1	0	0
261	4	2	0	0	1	1	5	1	0	0	1	1	1	0	3	1	0							1	2	0	2	0	2	2	3	1	2	3	2	1	4	4	4	4	4	1	1	1	1	1
262	4	2	0	0	2	0	4	0	0	0	2	1	1	0	5	2	1							1	1	1	1	1	2	2	2	3	1	2	3	1	3	3	3	3	3	0	0	0	0	0
263	11	3	0	1	2	0	5	1	0	0	2	1	1	0	2	1	0							1	1	1	2	0	1	1	3	1	2	3	2	1	4	2	2	2	4	1	0	0	0	1
264	4	2	0	0	2	0	3	0	1	0	2	1	1	0	3	1	0							1	3	0	2	0	1	1	3	2	1	3	2	1	4	4	2	4	2	1	1	0	1	0
265	11	3	0	1	2	0	4	0	0	0	1	1	1	0	3	1	0							1	1	1	1	1	1	1	3	1	2	3	1	2	3	3	3	4	4	0	0	0	1	1
266	10	3	0	1	1	1	3	0	1	0	5	3	0	1	3	1	0							1	1	1	1	1	1	1	3	1	2	3	1	2	3	3	3	2	2	0	0	0	0	0
267	4	2	0	0	2	0	5	1	0	0	1	1	1	0	5	2	1							1	1	1	1	1	1	2	2	3	1	2	3	1	4	4	2	4	2	1	1	0	1	0
268	11	3	0	1	1	1	5	1	0	0	5	3	0	1	6	2	1	1	1	1	1				1	1	1	1	1	1	2	1	3	2	1	3	2	2	2	5	5	0	0	0	1	1
269	10	3	0	1	2	0	5	1	0	0	5	3	0	1	3	1	0	1							1	1	2	0	1	1	3	1	2	1	2	3	4	4	4	4	4	1	1	1	1	1
270	3	2	0	0	2	0	4	0	0	0	4	3	0	1	6	2	1		1		1	1	1		1	1	1	1	1	1	3	2	1	1	2	3	5	4	2	4	4	1	1	0	1	1
271	2	1	1	0	2	0	4	0	0	0	3	2	0	0	3	1	0		1						2	0	2	0	2	2	2	3	1	2	3	1	2	2	2	2	2	0	0	0	0	0
272	3	2	0	0	2	0	3	0	1	0	4	3	0	1	3	1	0							1	3	0	2	0	1	1	3	1	2	3	1	2	2	2	2	4	4	0	0	0	1	1
273	10	3	0	1	2	0	2	0	0	1	4	3	0	1	2	1	0							1	1	1	2	0	1	1	2	3	1	1	3	2	4	4	4	4	4	1	1	1	1	1
274	2	1	1	0	2	0	3	0	1	0	2	1	1	0	5	2	1							1	1	1	2	0	1	1	1	3	2	1	3	2	5	2	2	4	2	1	0	0	1	0
275	4	2	0	0	2	0	4	0	0	0	2	1	1	0	5	2	1							1	1	1	2	0	1	1	3	1	2	3	1	2	2	3	3	2	4	0	0	0	0	1
276	4	2	0	0	1	1	4	0	0	0	3	2	0	0	5	2	1		1						1	1	1	1	1	1	1	2	3	1	2	3	5	5	5	5	5	1	1	1	1	1
277	3	2	0	0	2	0	4	0	0	0	3	2	0	0	5	2	1							1	1	1	2	0	1	1	3	2	1	3	2	1	3	3	3	3	2	0	0	0	0	0
278	4	2	0	0	2	0	3	0	1	0	3	2	0	0	3	1	0							1	1	1	2	0	2	1	3	2	1	1	3	2	2	4	2	2	2	0	1	0	0	0
279	11	3	0	1	1	1	5	1	0	0	1	1	1	0	3	1	0							1	1	1	2	0	1	1	3	1	2	3	1	2	3	3	4	4	4	0	0	1	1	1
280	3	2	0	0	2	0	2	0	0	1	3	2	0	0	5	2	1							1	1	1	2	0	1	2	3	2	1	3	2	1	3	3	3	2	4	0	0	0	0	1
281	1	1	1	0	2	0	3	0	1	0	2	1	1	0	3	1	0							1	2	0	2	0	1	1	2	1	3	2	1	3	4	4	4	4	4	1	1	1	1	1
282	4	2	0	0	1	1	3	0	1	0	5	3	0	1	5	2	1							1	1	1	2	0	1	1	3	1	2	3	1	2	3	3	3	3	2	0	0	0	0	0
283	3	2	0	0	1	1	2	0	0	1	2	1	1	0	3	1	0							1	1	1	1	1	2	2	1	3	2	1	3	2	3	3	3	3	3	0	0	0	0	0
284	2	1	1	0	2	0	4	0	0	0	3	2	0	0	6	2	1							1	1	1	2	0	1	1	3	2	1	3	2	1	3	2	2	4	4	0	0	0	1	1
285	4	2	0	0	1	1	2	0	0	1	4	3	0	1	5	2	1							1	1	1	2	0	1	1	3	2	1	1	2	3	2	2	2	2	2	0	0	0	0	0
286	2	1	1	0	2	0	5	1	0	0	1	1	1	0	5	2	1							1	1	1	2	0	1	1	3	2	1	3	2	1	2	2	2	2	2	0	0	0	0	0
287	11	3	0	1	2	0	2	0	0	1	2	1	1	0	6	2	1							1	1	1	2	0	1	1	3	1	2	3	1	2	2	2	2	4	4	0	0	0	1	1
288	2	1	1	0	1	1	5	1	0	0	5	3	0	1	4	2	1							1	1	1	2	0	2	2	2	3	1	2	3	1	3	3	3	3	3	0	0	0	0	0
289	2	1	1	0	2	0	2	0	0	1	4	3	0	1	5	2	1							1	1	1	2	0	1	1	1	2	3	1	2	3	2	2	2	4	4	0	0	0	1	1
290	1	1	1	0	2	0	3	0	1	0	1	1	1	0	3	1	0							1	1	1	2	0	1	1	3	1	2	3	2	1	3	3	3	3	2	0	0	0	0	0
291	1	1	1	0	2	0	2	0	0	1	1	1	1	0	4	2	1							1	3	0	2	0	2	2	3	2	1	3	2	1	4	2	4	4	2	1	0	1	1	0
292	11	3	0	1	2	0	5	1	0	0	4	3	0	1	6	2	1							1	1	1	2	0	1	1	2	1	3	2	1	3	5	5	5	5	5	1	1	1	1	1
293	2	1	1	0	2	0	5	1	0	0	3	2	0	0	5	2	1							1	1	1	2	0	1	1	2	1	3	3	2	1	2	2	4	5	5	0	0	1	1	1
294	4	2	0	0	1	1	5	1	0	0	4	3	0	1	3	1	0							1	1	1	1	1	1	1	2	1	3	2	1	3	3	3	3	5	5	0	0	0	1	1
295	10	3	0	1	2	0	2	0	0	1	4	3	0	1	2	1	0							1	1	1	2	0	1	2	2	3	1	2	3	1	3	3	3	3	3	0	0	0	0	0
296	11	3	0	1	2	0	4	0	0	0	3	2	0	0	5	2	1							1	1	1	2	0	2	1	2	1	3	2	1	3	3	3	3	3	4	0	0	0	0	1
297	3	2	0	0	1	1	3	0	1	0	3	2	0	0	2	1	0							1	1	1	1	1	1	1	3	2	1	1	2	3	2	2	2	5	2	0	0	0	1	0
298	2	1	1	0	1	1	2	0	0	1	3	2	0	0	5	2	1		1		1		1		1	1	1	1	1	1	1	2	3	3	1	2	4	4	4	4	4	1	1	1	1	1
299	3	2	0	0	1	1	3	0	1	0	5	3	0	1	2	1	0	1							1	1	1	1	1	1	2	1	3	3	2	1	5	5	4	4	4	1	1	1	1	1
300	4	2	0	0	2	0	4	0	0	0	5	3	0	1	5	2	1							1	1	1	1	1	1	1	2	3	1	2	3	1	4	4	2	4	4	1	1	0	1	1
301	11	3	0	1	1	1	5	1	0	0	3	2	0	0	4	2	1							1	1	1	2	0	1	1	3	1	2	3	1	2	4	4	4	5	5	1	1	1	1	1
302	2	1	1	0	1	1	5	1	0	0	1	1	1	0	2	1	0							1	1	1	2	0	2	2	1	3	2	1	3	2	3	3	3	3	3	0	0	0	0	0
303	2	1	1	0	1	1	4	0	0	0	4	3	0	1	5	2	1	1							1	1	1	1	1	1	3	2	1	1	2	3	5	4	5	5	5	1	1	1	1	1
304	2	1	1	0	2	0	4	0	0	0	4	3	0	1	3	1	0							1	1	1	2	0	2	1	3	2	1	1	2	3	4	2	4	4	2	1	0	1	1	0
305	3	2	0	0	2	0	2	0	0	1	3	2	0	0	4	2	1							1	3	0	2	0	1	1	1	2	3	1	2	3	4	4	4	4	4	1	1	1	1	1
306	3	2	0	0	2	0	4	0	0	0	4	3	0	1	6	2	1	1	1	1	1	1			1	1	1	1	2	1	2	3	1	1	2	3	4	4	4	2	4	1	1	1	0	1
307	3	2	0	0	2	0	4	0	0	0	2	1	1	0	4	2	1							1	1	1	2	0	1	1	3	2	1	3	2	1	3	3	3	3	3	0	0	0	0	0
308	4	2	0	0	2	0	3	0	1	0	5	3	0	1	5	2	1							1	2	0	2	0	1	1	1	2	3	1	2	3	4	4	4	4	4	1	1	1	1	1
309	3	2	0	0	2	0	3	0	1	0	4	3	0	1	4	2	1							1	1	1	2	0	2	2	1	3	2	1	3	2	5	5	5	5	5	1	1	1	1	1
310	4	2	0	0	2	0	5	1	0	0	5	3	0	1	5	2	1							1	1	1	2	0	1	1	3	1	2	3	1	2	2	2	2	2	2	0	0	0	0	0
311	2	1	1	0	1	1	2	0	0	1	5	3	0	1	6	2	1	1							1	1	1	1	1	1	1	2	3	3	2	1	5	4	5	5	5	1	1	1	1	1
312	2	1	1	0	2	0	4	0	0	0	4	3	0	1	6	2	1							1	1	1	2	0	1	1	3	1	2	3	1	2	4	4	4	2	4	1	1	1	0	1
313	10	3	0	1	2	0	5	1	0	0	5	3	0	1	6	2	1		1		1				1	1	2	0	1	1	3	2	1	3	2	1	4	2	4	4	2	1	0	1	1	0
314	1	1	1	0	2	0	5	1	0	0	2	1	1	0	2	1	0							1	1	1	2	0	1	1	2	1	3	2	1	3	4	4	4	4	4	1	1	1	1	1
315	11	3	0	1	1	1	4	0	0	0	1	1	1	0	4	2	1							1	1	1	1	1	2	2	2	3	1	2	3	1	3	3	3	3	3	0	0	0	0	0
316	11	3	0	1	1	1	4	0	0	0	3	2	0	0	5	2	1							1	1	1	1	1	1	1	2	1	3	2	1	3	3	3	3	4	4	0	0	0	1	1
317	2	1	1	0	2	0	3	0	1	0	2	1	1	0	5	2	1							1	1	1	2	0	1	1	3	2	1	3	2	1	3	3	3	4	4	0	0	0	1	1
318	10	3	0	1	2	0	2	0	0	1	4	3	0	1	6	2	1							1	1	1	2	0	1	1	1	2	3	3	1	2	4	4	4	4	4	1	1	1	1	1
319	10	3	0	1	2	0	4	0	0	0	4	3	0	1	3	1	0	1							1	1	2	0	2	2	2	3	1	2	3	1	3	3	3	3	3	0	0	0	0	0
320	2	1	1	0	2	0	4	0	0	0	5	3	0	1	3	1	0							1	1	1	2	0	2	2	1	3	2	1	3	2	2	2	2	2	2	0	0	0	0	0
321	1	1	1	0	2	0	3	0	1	0	4	3	0	1	1	1	0							1	2	0	2	0	2	2	2	3	1	2	3	1	4	4	4	4	4	1	1	1	1	1
322	1	1	1	0	2	0	5	1	0	0	4	3	0	1	3	1	0					1	1		1	1	2	0	1	1	2	1	3	3	2	1	4	4	3	2	4	1	1	0	0	1
323	4	2	0	0	1	1	3	0	1	0	4	3	0	1	6	2	1		1						3	0	2	0	2	2	3	2	1	1	2	3	4	5	4	4	4	1	1	1	1	1
324	3	2	0	0	1	1	5	1	0	0	3	2	0	0	4	2	1			1					3	0	1	1	2	2	3	2	1	2	3	1	5	2	2	4	3	1	0	0	1	0
325	3	2	0	0	2	0	2	0	0	1	4	3	0	1	5	2	1		1		1				3	0	2	0	1	1	3	1	2	3	2	1	2	3	2	2	2	0	0	0	0	0
326	2	1	1	0	2	0	3	0	1	0	4	3	0	1	6	2	1	1		1		1			1	1	1	1	1	1	3	1	2	1	2	3	5	5	5	5	5	1	1	1	1	1
327	4	2	0	0	2	0	2	0	0	1	2	1	1	0	3	1	0							1	1	1	2	0	1	1	3	2	1	3	2	1	2	2	3	3	2	0	0	0	0	0
328	2	1	1	0	1	1	4	0	0	0	5	3	0	1	5	2	1	1	1						1	1	1	1	1	1	1	2	3	3	1	2	4	4	5	5	4	1	1	1	1	1
329	2	1	1	0	2	0	3	0	1	0	3	2	0	0	5	2	1	1							1	1	2	0	1	1	1	2	3	1	2	3	4	4	4	5	5	1	1	1	1	1
330	4	2	0	0	1	1	5	1	0	0	1	1	1	0	5	2	1							1	1	1	2	0	2	2	2	3	1	2	3	1	2	2	2	4	4	0	0	0	1	1
331	1	1	1	0	2	0	4	0	0	0	1	1	1	0	3	1	0							1	2	0	2	0	1	1	1	2	3	1	3	2	2	4	4	3	2	0	1	1	0	0
332	11	3	0	1	2	0	4	0	0	0	4	3	0	1	5	2	1							1	1	1	2	0	1	1	3	2	1	3	1	2	4	4	2	4	4	1	1	0	1	1
333	4	2	0	0	2	0	4	0	0	0	1	1	1	0	3	1	0							1	1	1	1	1	1	1	1	2	3	1	2	3	3	3	3	3	2	0	0	0	0	0
334	11	3	0	1	2	0	4	0	0	0	3	2	0	0	2	1	0							1	1	1	1	1	1	1	2	1	3	2	1	3	4	4	4	4	4	1	1	1	1	1
335	3	2	0	0	1	1	4	0	0	0	5	3	0	1	4	2	1							1	1	1	2	0	1	1	2	1	3	1	3	2	4	4	4	4	4	1	1	1	1	1
336	10	3	0	1	2	0	2	0	0	1	4	3	0	1	2	1	0							1	1	1	2	0	1	1	3	2	1	3	2	1	4	4	4	4	4	1	1	1	1	1
337	3	2	0	0	2	0	4	0	0	0	1	1	1	0	2	1	0							1	1	1	2	0	1	1	3	2	1	3	2	1	4	4	4	4	4	1	1	1	1	1
338	10	3	0	1	2	0	5	1	0	0	3	2	0	0	3	1	0							1	1	1	2	0	1	1	3	1	2	3	1	2	3	3	3	3	3	0	0	0	0	0
339	4	2	0	0	2	0	5	1	0	0	1	1	1	0	2	1	0							1	2	0	2	0	1	1	3	1	2	3	1	2	2	2	2	2	4	0	0	0	0	1
340	2	1	1	0	1	1	3	0	1	0	3	2	0	0	3	1	0	1							1	1	2	0	1	1	1	2	3	2	1	3	2	4	4	5	4	0	1	1	1	1
341	10	3	0	1	2	0	2	0	0	1	1	1	1	0	3	1	0	1							1	1	2	0	1	1	1	3	2	1	3	2	3	3	3	3	4	0	0	0	0	1
342	3	2	0	0	1	1	2	0	0	1	1	1	1	0	5	2	1							1	1	1	2	0	1	2	1	3	2	2	3	1	3	3	3	2	2	0	0	0	0	0
343	2	1	1	0	2	0	4	0	0	0	3	2	0	0	5	2	1	1							1	1	2	0	2	2	2	3	1	2	3	1	3	3	3	3	3	0	0	0	0	0
344	11	3	0	1	2	0	3	0	1	0	2	1	1	0	6	2	1							1	1	1	2	0	1	1	3	1	2	3	1	2	4	4	5	3	4	1	1	1	0	1
345	3	2	0	0	2	0	4	0	0	0	5	3	0	1	5	2	1	1	1	1	1	1	1		1	1	1	1	1	1	1	2	3	3	2	1	5	4	4	5	5	1	1	1	1	1
346	2	1	1	0	2	0	5	1	0	0	3	2	0	0	5	2	1		1						1	1	1	1	1	1	1	2	3	1	2	3	4	4	5	5	4	1	1	1	1	1
347	10	3	0	1	2	0	2	0	0	1	4	3	0	1	6	2	1							1	1	1	1	1	1	1	2	1	3	2	1	3	2	2	2	4	4	0	0	0	1	1
348	3	2	0	0	1	1	4	0	0	0	2	1	1	0	5	2	1							1	1	1	1	1	1	1	1	3	2	1	3	2	4	4	4	4	4	1	1	1	1	1
349	4	2	0	0	2	0	3	0	1	0	3	2	0	0	3	1	0							1	2	0	2	0	1	1	2	3	1	2	3	1	3	2	3	4	4	0	0	0	1	1
350	4	2	0	0	2	0	3	0	1	0	3	2	0	0	2	1	0							1	1	1	2	0	1	1	3	1	2	2	1	3	2	2	2	4	4	0	0	0	1	1
351	2	1	1	0	1	1	2	0	0	1	3	2	0	0	5	2	1							1	2	0	1	1	1	1	2	3	1	1	2	3	3	4	5	4	4	0	1	1	1	1
352	11	3	0	1	1	1	4	0	0	0	2	1	1	0	4	2	1							1	1	1	2	0	2	1	3	2	1	3	2	1	5	5	5	4	4	1	1	1	1	1
353	10	3	0	1	2	0	4	0	0	0	2	1	1	0	4	2	1							1	1	1	2	0	1	1	3	1	2	3	1	2	5	5	5	5	5	1	1	1	1	1
354	11	3	0	1	1	1	4	0	0	0	1	1	1	0	3	1	0							1	1	1	2	0	2	2	2	3	1	2	3	1	2	2	2	2	2	0	0	0	0	0
355	10	3	0	1	2	0	4	0	0	0	2	1	1	0	2	1	0							1	1	1	2	0	1	2	3	2	1	3	2	1	3	3	3	3	4	0	0	0	0	1
356	2	1	1	0	2	0	2	0	0	1	2	1	1	0	3	1	0							1	1	1	2	0	1	2	2	3	1	2	3	1	2	4	4	2	4	0	1	1	0	1
357	4	2	0	0	1	1	2	0	0	1	1	1	1	0	3	1	0							1	2	0	2	0	1	1	3	1	2	3	1	2	5	5	5	5	5	1	1	1	1	1
358	4	2	0	0	2	0	4	0	0	0	1	1	1	0	4	2	1							1	1	1	2	0	1	1	3	1	2	3	1	2	3	3	3	3	3	0	0	0	0	0
359	2	1	1	0	2	0	5	1	0	0	2	1	1	0	6	2	1		1		1				2	0	2	0	2	2	2	3	1	2	3	1	3	3	3	3	3	0	0	0	0	0
360	11	3	0	1	2	0	3	0	1	0	1	1	1	0	2	1	0							1	1	1	1	1	1	1	2	1	3	2	1	3	3	3	3	3	4	0	0	0	0	1
361	3	2	0	0	2	0	4	0	0	0	1	1	1	0	4	2	1							1	1	1	2	0	1	1	1	2	3	1	2	3	3	3	3	2	4	0	0	0	0	1
362	2	1	1	0	2	0	4	0	0	0	4	3	0	1	5	2	1	1	1	1	1	1			1	1	1	1	1	1	2	1	3	2	1	3	4	5	4	2	4	1	1	1	0	1
363	3	2	0	0	2	0	4	0	0	0	3	2	0	0	6	2	1							1	1	1	2	0	1	1	1	3	2	1	3	2	2	2	2	4	4	0	0	0	1	1
364	3	2	0	0	1	1	3	0	1	0	4	3	0	1	6	2	1	1							1	1	1	1	1	1	1	2	3	1	2	3	4	4	2	5	2	1	1	0	1	0
365	1	1	1	0	2	0	4	0	0	0	3	2	0	0	3	1	0							1	3	0	2	0	2	2	2	3	1	2	3	1	4	4	4	4	4	1	1	1	1	1
366	10	3	0	1	2	0	4	0	0	0	2	1	1	0	2	1	0							1	1	1	2	0	1	1	3	1	2	3	1	2	3	3	3	2	2	0	0	0	0	0
367	2	1	1	0	2	0	4	0	0	0	3	2	0	0	3	1	0							1	1	1	1	1	1	2	2	3	1	1	3	2	3	3	3	3	3	0	0	0	0	0
368	3	2	0	0	2	0	4	0	0	0	2	1	1	0	4	2	1							1	1	1	1	1	1	1	1	3	2	1	3	2	3	3	3	2	2	0	0	0	0	0
369	2	1	1	0	1	1	3	0	1	0	5	3	0	1	5	2	1	1							1	1	1	1	1	1	1	3	2	2	3	1	5	4	5	5	4	1	1	1	1	1
370	3	2	0	0	2	0	4	0	0	0	1	1	1	0	1	1	0							1	3	0	2	0	1	1	3	1	2	3	1	2	4	4	4	4	5	1	1	1	1	1
371	2	1	1	0	2	0	4	0	0	0	5	3	0	1	6	2	1	1							1	1	1	1	1	1	1	2	3	1	2	3	3	3	2	2	3	0	0	0	0	0
372	10	3	0	1	2	0	4	0	0	0	3	2	0	0	4	2	1							1	1	1	1	1	1	2	3	2	1	1	3	2	3	3	2	5	3	0	0	0	1	0
373	3	2	0	0	2	0	3	0	1	0	1	1	1	0	1	1	0							1	3	0	2	0	1	1	2	3	1	2	3	1	2	2	2	2	2	0	0	0	0	0
374	11	3	0	1	2	0	4	0	0	0	3	2	0	0	2	1	0		1		1				1	1	2	0	1	1	2	1	3	2	1	3	2	2	2	4	4	0	0	0	1	1
375	3	2	0	0	2	0	3	0	1	0	4	3	0	1	5	2	1							1	1	1	2	0	1	1	2	1	3	1	2	3	4	4	4	4	4	1	1	1	1	1
376	3	2	0	0	1	1	3	0	1	0	2	1	1	0	3	1	0				1				3	0	2	0	1	1	1	2	3	1	3	2	3	3	3	4	5	0	0	0	1	1
377	4	2	0	0	2	0	3	0	1	0	1	1	1	0	4	2	1							1	3	0	2	0	2	2	2	3	1	3	2	1	3	3	3	3	3	0	0	0	0	0
378	2	1	1	0	2	0	3	0	1	0	1	1	1	0	2	1	0							1	1	1	2	0	1	1	1	2	3	1	2	3	2	2	2	2	2	0	0	0	0	0
379	4	2	0	0	1	1	5	1	0	0	5	3	0	1	5	2	1							1	1	1	2	0	1	1	3	1	2	3	1	2	3	3	3	4	4	0	0	0	1	1
380	3	2	0	0	2	0	5	1	0	0	4	3	0	1	5	2	1							1	3	0	2	0	1	1	3	2	1	3	2	1	4	4	4	4	4	1	1	1	1	1
381	4	2	0	0	2	0	2	0	0	1	3	2	0	0	4	2	1							1	1	1	1	1	1	1	3	1	2	3	1	2	3	3	3	5	5	0	0	0	1	1
382	4	2	0	0	2	0	2	0	0	1	2	1	1	0	2	1	0							1	1	1	2	0	1	1	3	1	2	3	1	2	2	2	4	4	4	0	0	1	1	1
383	4	2	0	0	1	1	2	0	0	1	3	2	0	0	3	1	0							1	1	1	2	0	1	1	3	1	2	3	2	1	4	4	4	4	4	1	1	1	1	1
384	3	2	0	0	2	0	5	1	0	0	2	1	1	0	5	2	1							1	1	1	2	0	1	1	3	1	2	3	2	1	3	3	3	2	2	0	0	0	0	0
385	10	3	0	1	2	0	4	0	0	0	2	1	1	0	6	2	1							1	1	1	1	1	2	2	2	3	1	2	3	1	2	2	2	2	4	0	0	0	0	1
386	3	2	0	0	2	0	4	0	0	0	2	1	1	0	5	2	1							1	1	1	2	0	1	1	3	1	2	1	3	2	2	2	2	2	2	0	0	0	0	0
387	10	3	0	1	2	0	4	0	0	0	1	1	1	0	2	1	0							1	1	1	2	0	1	1	3	2	1	3	2	1	5	5	3	4	4	1	1	0	1	1
388	10	3	0	1	2	0	5	1	0	0	4	3	0	1	5	2	1							1	1	1	2	0	2	2	3	2	1	3	2	1	3	3	3	3	3	0	0	0	0	0
389	10	3	0	1	1	1	2	0	0	1	4	3	0	1	3	1	0		1		1		1		1	1	1	1	1	1	3	1	2	1	2	3	4	2	4	2	4	1	0	1	0	1
390	10	3	0	1	2	0	4	0	0	0	5	3	0	1	5	2	1							1	1	1	2	0	1	1	3	1	2	3	1	2	4	4	2	4	4	1	1	0	1	1
391	1	1	1	0	2	0	4	0	0	0	4	3	0	1	3	1	0							1	2	0	2	0	2	2	3	2	1	3	2	1	3	3	3	3	3	0	0	0	0	0
392	11	3	0	1	1	1	2	0	0	1	1	1	1	0	3	1	0							1	2	0	2	0	2	2	1	2	3	2	1	3	3	3	3	3	3	0	0	0	0	0
393	4	2	0	0	2	0	4	0	0	0	1	1	1	0	3	1	0							1	1	1	2	0	2	2	1	3	2	1	3	2	4	4	2	4	2	1	1	0	1	0
394	3	2	0	0	2	0	4	0	0	0	4	3	0	1	6	2	1	1							1	1	1	1	1	1	3	2	1	3	2	1	3	2	4	2	5	0	0	1	0	1
395	11	3	0	1	1	1	4	0	0	0	1	1	1	0	6	2	1							1	1	1	2	0	2	2	1	2	3	1	2	3	2	2	2	4	4	0	0	0	1	1
396	2	1	1	0	2	0	3	0	1	0	5	3	0	1	6	2	1	1							1	1	1	1	1	1	2	1	3	2	1	3	2	4	5	4	4	0	1	1	1	1
397	3	2	0	0	1	1	4	0	0	0	3	2	0	0	5	2	1			1					1	1	1	1	1	1	1	3	2	3	2	1	4	4	4	4	4	1	1	1	1	1
398	4	2	0	0	1	1	4	0	0	0	2	1	1	0	2	1	0							1	2	0	2	0	2	2	1	3	2	1	3	2	2	2	2	2	2	0	0	0	0	0
399	10	3	0	1	2	0	4	0	0	0	3	2	0	0	4	2	1							1	1	1	1	1	1	1	2	1	3	2	1	3	3	3	3	4	5	0	0	0	1	1
400	11	3	0	1	2	0	4	0	0	0	1	1	1	0	5	2	1							1	1	1	2	0	1	1	3	1	2	3	1	2	3	3	3	3	3	0	0	0	0	0
401	2	1	1	0	1	1	3	0	1	0	5	3	0	1	5	2	1	1							1	1	1	1	1	1	3	1	2	1	3	2	5	5	4	4	5	1	1	1	1	1
402	4	2	0	0	2	0	2	0	0	1	3	2	0	0	2	1	0							1	1	1	1	1	1	2	3	2	1	3	2	1	3	3	3	3	3	0	0	0	0	0
403	4	2	0	0	2	0	2	0	0	1	1	1	1	0	2	1	0							1	3	0	2	0	2	2	1	2	3	1	2	3	4	4	4	4	4	1	1	1	1	1
404	2	1	1	0	2	0	4	0	0	0	1	1	1	0	3	1	0							1	3	0	2	0	1	1	1	3	2	1	3	2	3	3	3	3	3	0	0	0	0	0
405	1	1	1	0	2	0	3	0	1	0	2	1	1	0	3	1	0							1	1	1	2	0	1	2	2	3	1	2	3	1	4	4	4	4	4	1	1	1	1	1
406	3	2	0	0	2	0	5	1	0	0	2	1	1	0	2	1	0							1	1	1	2	0	1	1	1	3	2	1	3	2	3	2	2	2	4	0	0	0	0	1
407	1	1	1	0	1	1	5	1	0	0	5	3	0	1	4	2	1				1				3	0	1	1	1	1	1	2	3	3	2	1	2	4	4	5	2	0	1	1	1	0
408	2	1	1	0	2	0	4	0	0	0	3	2	0	0	4	2	1							1	1	1	2	0	1	1	3	2	1	3	2	1	3	3	3	3	4	0	0	0	0	1
409	11	3	0	1	2	0	4	0	0	0	1	1	1	0	3	1	0							1	1	1	2	0	1	1	3	2	1	3	2	1	4	4	4	4	4	1	1	1	1	1
410	3	2	0	0	2	0	4	0	0	0	3	2	0	0	5	2	1							1	1	1	1	1	2	2	2	3	1	2	3	1	3	3	3	3	3	0	0	0	0	0
411	3	2	0	0	2	0	5	1	0	0	4	3	0	1	2	1	0			1					1	1	1	1	1	1	2	1	3	1	2	3	5	2	5	4	4	1	0	1	1	1
412	4	2	0	0	1	1	4	0	0	0	3	2	0	0	5	2	1							1	1	1	1	1	1	1	3	1	2	3	1	2	4	4	5	5	4	1	1	1	1	1
413	11	3	0	1	2	0	4	0	0	0	1	1	1	0	4	2	1		1						1	1	2	0	1	1	2	1	3	2	1	3	3	3	3	3	5	0	0	0	0	1
414	4	2	0	0	2	0	3	0	1	0	5	3	0	1	5	2	1							1	1	1	2	0	2	2	2	3	1	2	3	1	3	3	3	3	3	0	0	0	0	0
415	4	2	0	0	1	1	4	0	0	0	3	2	0	0	3	1	0		1						1	1	2	0	1	1	2	3	1	2	3	1	4	4	4	4	4	1	1	1	1	1
416	11	3	0	1	2	0	4	0	0	0	4	3	0	1	3	1	0							1	1	1	2	0	1	1	3	1	2	3	2	1	2	2	2	2	4	0	0	0	0	1
417	3	2	0	0	2	0	5	1	0	0	1	1	1	0	4	2	1							1	2	0	2	0	2	2	2	3	1	2	1	3	2	2	2	2	2	0	0	0	0	0
418	2	1	1	0	2	0	2	0	0	1	1	1	1	0	5	2	1							1	2	0	2	0	2	2	2	3	1	2	3	1	2	2	2	4	2	0	0	0	1	0
419	4	2	0	0	2	0	4	0	0	0	3	2	0	0	4	2	1							1	1	1	2	0	1	1	2	1	3	2	1	3	4	2	2	4	4	1	0	0	1	1
420	10	3	0	1	2	0	3	0	1	0	5	3	0	1	5	2	1							1	1	1	2	0	1	1	3	1	2	3	2	1	4	4	4	4	4	1	1	1	1	1
421	11	3	0	1	2	0	4	0	0	0	4	3	0	1	6	2	1							1	1	1	2	0	1	1	3	1	2	3	1	2	3	3	3	3	3	0	0	0	0	0
422	11	3	0	1	2	0	4	0	0	0	4	3	0	1	6	2	1							1	1	1	2	0	1	1	2	1	3	3	1	2	4	4	4	4	4	1	1	1	1	1
423	4	2	0	0	1	1	4	0	0	0	1	1	1	0	3	1	0							1	1	1	2	0	2	2	2	3	1	2	3	1	3	3	3	3	3	0	0	0	0	0
424	11	3	0	1	2	0	3	0	1	0	3	2	0	0	2	1	0							1	1	1	2	0	1	1	2	1	3	2	1	3	2	2	2	2	3	0	0	0	0	0
425	3	2	0	0	1	1	2	0	0	1	2	1	1	0	4	2	1							1	1	1	2	0	1	1	3	2	1	2	3	1	5	5	5	5	5	1	1	1	1	1
426	4	2	0	0	2	0	4	0	0	0	5	3	0	1	6	2	1							1	3	0	2	0	1	1	3	1	2	3	1	2	2	2	2	4	4	0	0	0	1	1
427	2	1	1	0	2	0	5	1	0	0	1	1	1	0	3	1	0							1	1	1	2	0	1	1	3	1	2	3	2	1	4	4	2	2	2	1	1	0	0	0
428	11	3	0	1	2	0	5	1	0	0	2	1	1	0	2	1	0							1	1	1	2	0	1	1	3	2	1	3	2	1	4	4	4	4	4	1	1	1	1	1
429	3	2	0	0	2	0	3	0	1	0	5	3	0	1	5	2	1	1	1						1	1	1	1	1	1	3	2	1	3	2	1	4	4	4	5	5	1	1	1	1	1
430	3	2	0	0	2	0	4	0	0	0	1	1	1	0	2	1	0							1	3	0	2	0	2	1	1	3	2	1	2	3	4	4	4	4	4	1	1	1	1	1
431	4	2	0	0	2	0	3	0	1	0	2	1	1	0	6	2	1							1	1	1	2	0	2	1	1	2	3	1	2	3	4	4	4	4	4	1	1	1	1	1
432	4	2	0	0	2	0	4	0	0	0	5	3	0	1	3	1	0							1	1	1	2	0	1	1	2	3	1	2	3	1	5	5	5	4	4	1	1	1	1	1
433	4	2	0	0	2	0	4	0	0	0	4	3	0	1	4	2	1							1	1	1	2	0	2	2	2	3	1	2	3	1	3	3	3	2	3	0	0	0	0	0
434	1	1	1	0	2	0	2	0	0	1	3	2	0	0	5	2	1		1						1	1	2	0	2	2	2	3	1	2	3	1	3	3	3	3	3	0	0	0	0	0
435	2	1	1	0	1	1	5	1	0	0	2	1	1	0	5	2	1	1							1	1	1	1	1	1	3	2	1	2	3	1	5	4	4	4	5	1	1	1	1	1
436	3	2	0	0	2	0	3	0	1	0	5	3	0	1	6	2	1	1							1	1	2	0	1	1	1	3	2	1	3	2	2	4	4	5	5	0	1	1	1	1
437	1	1	1	0	2	0	4	0	0	0	3	2	0	0	3	1	0							1	1	1	1	1	1	1	3	2	1	3	2	1	3	2	3	4	4	0	0	0	1	1
438	1	1	1	0	2	0	5	1	0	0	4	3	0	1	6	2	1	1							1	1	2	0	1	1	3	1	2	1	2	3	2	4	2	4	4	0	1	0	1	1
439	10	3	0	1	2	0	3	0	1	0	5	3	0	1	5	2	1	1							1	1	1	1	1	1	3	1	2	2	3	1	4	4	4	2	5	1	1	1	0	1
440	2	1	1	0	2	0	5	1	0	0	5	3	0	1	5	2	1							1	1	1	2	0	1	1	2	3	1	2	3	1	3	3	2	2	3	0	0	0	0	0
441	3	2	0	0	2	0	5	1	0	0	4	3	0	1	2	1	0							1	1	1	2	0	1	1	2	1	3	2	1	3	5	5	5	5	5	1	1	1	1	1
442	10	3	0	1	2	0	3	0	1	0	5	3	0	1	6	2	1							1	1	1	1	1	1	1	1	3	2	1	3	2	3	3	3	3	3	0	0	0	0	0
443	1	1	1	0	2	0	4	0	0	0	3	2	0	0	2	1	0							1	1	1	2	0	1	1	3	2	1	3	2	1	5	5	5	5	5	1	1	1	1	1
444	3	2	0	0	2	0	2	0	0	1	1	1	1	0	3	1	0							1	2	0	2	0	2	2	1	3	2	1	3	2	3	3	3	3	4	0	0	0	0	1
445	3	2	0	0	1	1	4	0	0	0	5	3	0	1	6	2	1	1							1	1	1	1	1	1	1	2	3	1	2	3	4	5	5	4	5	1	1	1	1	1
446	4	2	0	0	2	0	4	0	0	0	2	1	1	0	5	2	1							1	1	1	2	0	1	1	3	2	1	3	2	1	2	2	2	4	4	0	0	0	1	1
447	2	1	1	0	2	0	4	0	0	0	2	1	1	0	5	2	1							1	1	1	2	0	2	2	1	3	2	1	3	2	3	3	3	3	3	0	0	0	0	0
448	11	3	0	1	2	0	2	0	0	1	2	1	1	0	5	2	1							1	1	1	2	0	1	1	2	3	1	2	3	1	2	2	2	2	4	0	0	0	0	1
449	3	2	0	0	1	1	4	0	0	0	4	3	0	1	5	2	1		1						1	1	2	0	2	2	1	2	3	3	2	1	5	5	4	4	4	1	1	1	1	1
450	2	1	1	0	1	1	5	1	0	0	5	3	0	1	5	2	1	1							1	1	1	1	1	1	1	2	3	2	1	3	4	4	4	5	5	1	1	1	1	1
451	10	3	0	1	2	0	5	1	0	0	1	1	1	0	2	1	0							1	1	1	2	0	1	1	2	1	3	2	3	1	3	3	3	2	4	0	0	0	0	1
452	2	1	1	0	2	0	2	0	0	1	2	1	1	0	2	1	0							1	1	1	2	0	1	1	3	1	2	3	1	2	3	3	3	4	4	0	0	0	1	1
453	11	3	0	1	2	0	3	0	1	0	2	1	1	0	4	2	1							1	1	1	2	0	1	1	2	1	3	3	2	1	2	4	2	2	4	0	1	0	0	1
454	4	2	0	0	2	0	3	0	1	0	4	3	0	1	5	2	1							1	1	1	2	0	1	1	2	1	3	2	1	3	4	5	4	2	4	1	1	1	0	1
455	2	1	1	0	2	0	5	1	0	0	5	3	0	1	6	2	1							1	1	1	2	0	1	1	3	1	2	3	1	2	2	2	3	4	2	0	0	0	1	0
456	10	3	0	1	1	1	5	1	0	0	1	1	1	0	3	1	0							1	1	1	2	0	1	1	2	1	3	1	2	3	5	5	2	5	4	1	1	0	1	1
457	10	3	0	1	2	0	5	1	0	0	1	1	1	0	4	2	1							1	1	1	1	1	1	1	1	2	3	1	2	3	5	5	5	5	5	1	1	1	1	1
458	3	2	0	0	1	1	4	0	0	0	3	2	0	0	5	2	1	1	1						1	1	2	0	1	1	3	2	1	3	2	1	4	4	5	5	5	1	1	1	1	1
459	4	2	0	0	2	0	3	0	1	0	2	1	1	0	5	2	1							1	1	1	2	0	1	1	3	1	2	3	1	2	2	2	2	2	4	0	0	0	0	1
460	1	1	1	0	2	0	4	0	0	0	3	2	0	0	2	1	0							1	2	0	2	0	1	1	2	1	3	1	2	3	2	4	4	4	4	0	1	1	1	1
461	2	1	1	0	2	0	5	1	0	0	4	3	0	1	2	1	0		1						3	0	1	1	1	1	1	2	3	1	2	3	4	4	4	4	4	1	1	1	1	1
462	3	2	0	0	1	1	3	0	1	0	2	1	1	0	1	1	0							1	3	0	2	0	1	1	3	2	1	3	2	1	2	3	4	2	2	0	0	1	0	0
463	4	2	0	0	2	0	3	0	1	0	1	1	1	0	4	2	1							1	1	1	2	0	1	1	2	1	3	2	1	3	3	3	3	3	3	0	0	0	0	0
464	2	1	1	0	1	1	5	1	0	0	3	2	0	0	4	2	1	1		1					3	0	2	0	1	1	2	1	3	1	2	3	4	5	2	5	4	1	1	0	1	1
465	11	3	0	1	2	0	3	0	1	0	1	1	1	0	6	2	1							1	3	0	1	1	1	1	2	1	3	1	2	3	5	5	5	5	5	1	1	1	1	1
466	10	3	0	1	2	0	3	0	1	0	1	1	1	0	3	1	0							1	1	1	2	0	1	1	3	1	2	3	1	2	5	5	5	5	5	1	1	1	1	1
467	2	1	1	0	2	0	4	0	0	0	4	3	0	1	5	2	1	1							3	0	2	0	2	2	3	1	2	3	1	2	4	4	4	4	4	1	1	1	1	1
468	10	3	0	1	1	1	4	0	0	0	2	1	1	0	2	1	0							1	2	0	2	0	1	1	1	2	3	1	3	2	3	3	3	3	3	0	0	0	0	0
469	2	1	1	0	2	0	5	1	0	0	2	1	1	0	5	2	1							1	1	1	2	0	1	1	3	2	1	2	1	3	3	3	3	3	3	0	0	0	0	0
470	3	2	0	0	2	0	2	0	0	1	1	1	1	0	5	2	1							1	1	1	2	0	2	1	3	2	1	3	2	1	3	3	3	3	3	0	0	0	0	0
471	2	1	1	0	1	1	4	0	0	0	1	1	1	0	3	1	0							1	1	1	2	0	2	2	1	2	3	3	2	1	4	4	4	4	4	1	1	1	1	1
472	10	3	0	1	2	0	3	0	1	0	4	3	0	1	5	2	1							1	1	1	2	0	2	2	1	3	2	1	3	2	3	3	3	4	3	0	0	0	1	0
473	11	3	0	1	1	1	4	0	0	0	4	3	0	1	5	2	1							1	1	1	2	0	1	1	2	1	3	2	1	3	3	3	3	4	4	0	0	0	1	1
474	3	2	0	0	2	0	5	1	0	0	4	3	0	1	4	2	1		1						1	1	2	0	1	1	1	2	3	1	2	3	4	5	4	5	4	1	1	1	1	1
475	11	3	0	1	2	0	5	1	0	0	2	1	1	0	2	1	0	1							1	1	2	0	1	1	2	3	1	3	2	1	4	4	4	4	4	1	1	1	1	1
476	10	3	0	1	2	0	3	0	1	0	1	1	1	0	3	1	0							1	1	1	2	0	1	1	3	2	1	3	2	1	2	2	2	4	4	0	0	0	1	1
477	2	1	1	0	2	0	3	0	1	0	2	1	1	0	3	1	0							1	1	1	2	0	1	1	2	1	3	1	3	2	3	3	3	3	5	0	0	0	0	1
478	3	2	0	0	1	1	2	0	0	1	3	2	0	0	5	2	1			1					3	0	2	0	2	2	1	2	3	1	2	3	2	4	2	2	2	0	1	0	0	0
479	11	3	0	1	1	1	3	0	1	0	2	1	1	0	5	2	1							1	1	1	2	0	1	1	3	1	2	2	1	3	4	4	4	4	4	1	1	1	1	1
480	3	2	0	0	2	0	2	0	0	1	4	3	0	1	4	2	1		1						1	1	2	0	1	1	1	2	3	1	2	3	5	4	5	4	4	1	1	1	1	1
481	10	3	0	1	2	0	3	0	1	0	3	2	0	0	4	2	1							1	1	1	2	0	1	1	3	2	1	1	2	3	5	5	4	5	5	1	1	1	1	1
482	1	1	1	0	2	0	3	0	1	0	3	2	0	0	4	2	1							1	1	1	2	0	2	2	2	3	1	2	3	1	3	3	3	3	3	0	0	0	0	0
483	3	2	0	0	2	0	2	0	0	1	4	3	0	1	4	2	1		1						1	1	2	0	1	1	1	2	3	1	2	3	4	5	4	4	5	1	1	1	1	1
484	1	1	1	0	2	0	3	0	1	0	1	1	1	0	2	1	0							1	1	1	2	0	1	1	3	1	2	3	2	1	4	2	2	4	4	1	0	0	1	1
485	4	2	0	0	2	0	2	0	0	1	3	2	0	0	4	2	1							1	1	1	2	0	1	2	3	2	1	2	3	1	4	4	3	3	2	1	1	0	0	0
486	2	1	1	0	2	0	4	0	0	0	2	1	1	0	3	1	0							1	1	1	1	1	1	1	3	1	2	2	1	3	4	5	4	5	5	1	1	1	1	1
487	10	3	0	1	2	0	2	0	0	1	3	2	0	0	2	1	0			1				1	1	1	2	0	2	1	1	2	3	2	3	1	4	5	3	2	2	1	1	0	0	0
488	11	3	0	1	2	0	5	1	0	0	5	3	0	1	5	2	1							1	1	1	2	0	1	1	3	1	2	3	1	2	3	3	3	4	5	0	0	0	1	1
489	4	2	0	0	2	0	5	1	0	0	1	1	1	0	2	1	0							1	1	1	2	0	1	1	1	3	2	1	3	2	4	4	4	4	4	1	1	1	1	1
490	3	2	0	0	1	1	5	1	0	0	3	2	0	0	5	2	1							1	1	1	1	1	1	1	2	1	3	2	1	3	4	4	4	5	5	1	1	1	1	1
491	11	3	0	1	2	0	5	1	0	0	2	1	1	0	5	2	1							1	1	1	2	0	1	1	3	2	1	3	2	1	2	2	2	4	4	0	0	0	1	1
492	4	2	0	0	2	0	2	0	0	1	3	2	0	0	6	2	1							1	1	1	2	0	1	1	1	2	3	1	2	3	2	2	3	2	3	0	0	0	0	0
493	4	2	0	0	2	0	3	0	1	0	3	2	0	0	2	1	0							1	1	1	2	0	1	2	3	2	1	3	2	1	2	2	2	2	2	0	0	0	0	0
494	4	2	0	0	2	0	3	0	1	0	3	2	0	0	3	1	0							1	1	1	2	0	1	1	3	1	2	3	1	2	2	2	2	4	4	0	0	0	1	1
495	10	3	0	1	2	0	2	0	0	1	2	1	1	0	5	2	1							1	1	1	2	0	1	1	3	2	1	3	2	1	4	4	4	4	4	1	1	1	1	1
496	2	1	1	0	1	1	3	0	1	0	4	3	0	1	5	2	1							1	1	1	1	1	1	1	2	1	3	2	1	3	5	5	5	5	5	1	1	1	1	1
497	4	2	0	0	1	1	2	0	0	1	2	1	1	0	4	2	1							1	2	0	2	0	1	1	2	1	3	2	1	3	4	4	4	5	5	1	1	1	1	1
498	11	3	0	1	2	0	5	1	0	0	1	1	1	0	2	1	0							1	1	1	1	1	1	1	2	1	3	2	1	3	3	3	3	4	4	0	0	0	1	1
499	11	3	0	1	1	1	3	0	1	0	5	3	0	1	3	1	0	1							1	1	1	1	1	1	3	1	2	3	1	2	4	4	4	2	4	1	1	1	0	1
500	3	2	0	0	2	0	2	0	0	1	2	1	1	0	2	1	0							1	3	0	2	0	1	1	1	3	2	1	2	3	2	2	2	4	4	0	0	0	1	1
501	11	3	0	1	1	1	2	0	0	1	1	1	1	0	6	2	1							1	1	1	1	1	1	1	3	2	1	3	2	1	4	4	4	4	4	1	1	1	1	1
502	11	3	0	1	2	0	5	1	0	0	4	3	0	1	5	2	1							1	1	1	1	1	1	1	1	3	2	1	3	2	4	4	4	4	4	1	1	1	1	1
503	2	1	1	0	2	0	5	1	0	0	3	2	0	0	6	2	1							1	1	1	2	0	2	2	2	3	1	2	3	1	3	3	3	3	3	0	0	0	0	0
504	4	2	0	0	1	1	5	1	0	0	1	1	1	0	2	1	0							1	1	1	2	0	1	2	2	3	1	2	3	1	2	2	2	2	2	0	0	0	0	0
505	10	3	0	1	2	0	5	1	0	0	2	1	1	0	2	1	0							1	1	1	2	0	1	1	2	1	3	2	1	3	3	3	3	4	5	0	0	0	1	1
506	10	3	0	1	1	1	5	1	0	0	4	3	0	1	3	1	0							1	1	1	2	0	2	1	1	3	2	1	3	2	2	2	3	4	2	0	0	0	1	0
507	4	2	0	0	1	1	3	0	1	0	4	3	0	1	5	2	1							1	1	1	1	1	1	1	2	1	3	2	1	3	2	2	2	4	4	0	0	0	1	1
508	10	3	0	1	1	1	3	0	1	0	4	3	0	1	5	2	1			1					1	1	1	1	1	1	2	1	3	2	1	3	4	4	4	4	4	1	1	1	1	1
509	10	3	0	1	2	0	5	1	0	0	2	1	1	0	3	1	0							1	1	1	2	0	1	1	3	1	2	3	1	2	3	3	3	3	3	0	0	0	0	0
510	2	1	1	0	1	1	3	0	1	0	4	3	0	1	5	2	1	1			1				1	1	1	1	1	1	1	2	3	2	1	3	5	5	4	4	5	1	1	1	1	1
511	3	2	0	0	2	0	2	0	0	1	1	1	1	0	3	1	0							1	1	1	1	1	1	1	2	1	3	2	1	3	5	5	5	5	5	1	1	1	1	1
512	2	1	1	0	2	0	2	0	0	1	3	2	0	0	6	2	1							1	1	1	2	0	2	2	1	2	3	2	1	3	3	3	3	3	3	0	0	0	0	0
513	11	3	0	1	2	0	3	0	1	0	3	2	0	0	3	1	0							1	1	1	1	1	1	1	2	3	1	2	3	1	4	4	2	4	4	1	1	0	1	1
514	3	2	0	0	2	0	3	0	1	0	2	1	1	0	3	1	0							1	2	0	2	0	2	1	3	2	1	2	3	1	5	5	5	5	5	1	1	1	1	1
515	10	3	0	1	2	0	5	1	0	0	2	1	1	0	4	2	1							1	1	1	1	1	2	2	2	3	1	2	3	1	3	3	3	3	3	0	0	0	0	0
516	3	2	0	0	1	1	3	0	1	0	5	3	0	1	6	2	1		1						1	1	1	1	1	1	3	1	2	1	3	2	5	5	5	4	5	1	1	1	1	1
517	2	1	1	0	2	0	2	0	0	1	3	2	0	0	3	1	0							1	1	1	2	0	1	1	2	3	1	2	3	1	2	2	2	2	2	0	0	0	0	0
518	11	3	0	1	2	0	5	1	0	0	5	3	0	1	3	1	0							1	1	1	2	0	2	1	1	3	2	1	3	2	2	2	2	2	2	0	0	0	0	0
519	11	3	0	1	2	0	5	1	0	0	5	3	0	1	2	1	0							1	1	1	1	1	1	1	3	1	2	3	1	2	4	4	4	4	4	1	1	1	1	1
520	3	2	0	0	2	0	2	0	0	1	5	3	0	1	5	2	1							1	1	1	1	1	1	1	3	2	1	3	2	1	5	5	5	5	5	1	1	1	1	1
521	11	3	0	1	1	1	3	0	1	0	4	3	0	1	6	2	1							1	1	1	1	1	1	1	3	1	2	3	2	1	3	3	3	3	3	0	0	0	0	0
522	3	2	0	0	1	1	2	0	0	1	3	2	0	0	5	2	1							1	1	1	2	0	2	1	2	1	3	2	1	3	5	5	5	5	5	1	1	1	1	1
523	11	3	0	1	2	0	3	0	1	0	3	2	0	0	3	1	0							1	1	1	2	0	1	1	2	1	3	2	1	3	3	3	3	3	3	0	0	0	0	0
524	11	3	0	1	1	1	3	0	1	0	1	1	1	0	2	1	0							1	3	0	2	0	2	1	1	2	3	2	1	3	2	2	3	4	4	0	0	0	1	1
525	4	2	0	0	1	1	3	0	1	0	5	3	0	1	5	2	1							1	1	1	2	0	2	2	1	3	2	1	3	2	3	3	3	3	3	0	0	0	0	0
526	3	2	0	0	2	0	2	0	0	1	2	1	1	0	3	1	0							1	1	1	1	1	1	1	2	1	3	2	1	3	3	3	3	4	4	0	0	0	1	1
527	11	3	0	1	1	1	3	0	1	0	1	1	1	0	3	1	0							1	1	1	2	0	1	1	1	2	3	2	1	3	2	2	2	2	4	0	0	0	0	1
528	2	1	1	0	2	0	3	0	1	0	5	3	0	1	6	2	1		1						1	1	1	1	1	1	3	2	1	3	2	1	4	4	5	5	5	1	1	1	1	1
529	11	3	0	1	1	1	5	1	0	0	4	3	0	1	5	2	1	1		1					1	1	2	0	1	1	2	1	3	2	1	3	2	2	4	5	5	0	0	1	1	1
530	2	1	1	0	1	1	5	1	0	0	5	3	0	1	5	2	1	1	1						1	1	1	1	1	1	2	3	1	1	2	3	4	5	4	5	4	1	1	1	1	1
531	11	3	0	1	2	0	3	0	1	0	4	3	0	1	6	2	1							1	1	1	2	0	1	1	2	1	3	2	1	3	2	2	2	2	2	0	0	0	0	0
532	11	3	0	1	1	1	2	0	0	1	1	1	1	0	2	1	0							1	1	1	2	0	2	2	2	3	1	2	3	1	3	3	3	3	3	0	0	0	0	0
533	4	2	0	0	2	0	2	0	0	1	1	1	1	0	2	1	0							1	3	0	2	0	2	1	2	1	3	2	1	3	4	4	4	4	4	1	1	1	1	1
534	11	3	0	1	1	1	5	1	0	0	4	3	0	1	5	2	1							1	1	1	1	1	1	1	1	2	3	1	2	3	4	4	4	4	4	1	1	1	1	1
535	10	3	0	1	2	0	3	0	1	0	5	3	0	1	2	1	0							1	1	1	1	1	1	1	2	3	1	2	3	1	4	4	2	4	4	1	1	0	1	1
536	2	1	1	0	1	1	5	1	0	0	4	3	0	1	5	2	1							1	1	1	2	0	2	2	1	2	3	1	2	3	2	2	2	2	2	0	0	0	0	0
537	10	3	0	1	1	1	3	0	1	0	1	1	1	0	3	1	0							1	1	1	1	1	1	1	2	1	3	2	1	3	4	4	4	2	5	1	1	1	0	1
538	4	2	0	0	1	1	2	0	0	1	4	3	0	1	4	2	1							1	1	1	2	0	2	2	3	1	2	3	2	1	4	4	4	4	4	1	1	1	1	1
539	2	1	1	0	1	1	3	0	1	0	5	3	0	1	4	2	1		1						1	1	2	0	1	1	3	1	2	3	1	2	4	5	5	4	5	1	1	1	1	1
540	2	1	1	0	2	0	2	0	0	1	3	2	0	0	5	2	1							1	1	1	2	0	1	1	2	3	1	2	3	1	3	2	3	4	4	0	0	0	1	1
541	3	2	0	0	2	0	2	0	0	1	5	3	0	1	5	2	1		1						1	1	1	1	1	1	1	2	3	3	2	1	5	5	4	5	5	1	1	1	1	1
542	11	3	0	1	2	0	3	0	1	0	3	2	0	0	1	1	0							1	1	1	2	0	1	1	3	1	2	3	1	2	4	2	2	4	4	1	0	0	1	1
543	2	1	1	0	1	1	5	1	0	0	4	3	0	1	5	2	1	1		1		1			1	1	1	1	2	2	3	2	1	2	1	3	4	4	4	4	4	1	1	1	1	1
544	11	3	0	1	1	1	2	0	0	1	1	1	1	0	3	1	0							1	1	1	2	0	2	2	2	3	1	2	3	1	3	3	3	4	4	0	0	0	1	1
545	3	2	0	0	2	0	2	0	0	1	2	1	1	0	3	1	0	1							1	1	2	0	2	2	1	3	2	1	3	2	2	2	2	2	2	0	0	0	0	0
546	11	3	0	1	2	0	2	0	0	1	1	1	1	0	1	1	0							1	1	1	2	0	2	2	1	3	2	1	3	2	4	4	4	4	4	1	1	1	1	1
547	10	3	0	1	2	0	5	1	0	0	5	3	0	1	4	2	1							1	1	1	2	0	2	2	2	3	1	2	3	1	3	3	3	3	4	0	0	0	0	1
548	3	2	0	0	2	0	3	0	1	0	3	2	0	0	3	1	0							1	1	1	2	0	1	1	3	1	2	3	1	2	2	2	2	2	4	0	0	0	0	1
549	11	3	0	1	1	1	3	0	1	0	2	1	1	0	5	2	1							1	1	1	2	0	1	1	3	1	2	3	1	2	2	2	2	4	4	0	0	0	1	1
550	11	3	0	1	1	1	2	0	0	1	1	1	1	0	2	1	0							1	1	1	1	1	2	2	1	3	2	1	3	2	3	3	3	3	3	0	0	0	0	0
551	11	3	0	1	2	0	5	1	0	0	5	3	0	1	3	1	0							1	1	1	2	0	1	1	1	2	3	1	2	3	4	4	2	2	4	1	1	0	0	1
552	11	3	0	1	2	0	5	1	0	0	4	3	0	1	5	2	1	1							1	1	2	0	1	1	1	2	3	1	2	3	4	4	4	4	4	1	1	1	1	1
553	10	3	0	1	1	1	5	1	0	0	1	1	1	0	4	2	1							1	1	1	2	0	1	1	3	2	1	3	2	1	5	5	5	5	5	1	1	1	1	1
554	10	3	0	1	2	0	3	0	1	0	2	1	1	0	3	1	0							1	1	1	1	1	1	1	2	1	3	2	1	3	4	4	4	4	4	1	1	1	1	1
555	4	2	0	0	2	0	3	0	1	0	4	3	0	1	5	2	1							1	1	1	2	0	2	1	1	3	2	1	3	2	2	2	2	2	2	0	0	0	0	0
556	4	2	0	0	2	0	3	0	1	0	1	1	1	0	4	2	1							1	3	0	2	0	2	1	2	1	3	2	1	3	3	3	3	3	3	0	0	0	0	0
557	4	2	0	0	2	0	5	1	0	0	1	1	1	0	1	1	0							1	1	1	2	0	2	1	2	3	1	1	2	3	4	4	4	5	4	1	1	1	1	1
558	4	2	0	0	2	0	2	0	0	1	1	1	1	0	5	2	1							1	1	1	2	0	1	2	3	2	1	3	2	1	2	2	2	2	2	0	0	0	0	0
559	11	3	0	1	1	1	3	0	1	0	1	1	1	0	2	1	0							1	1	1	1	1	2	2	1	3	2	1	3	2	3	3	3	2	2	0	0	0	0	0
560	3	2	0	0	1	1	5	1	0	0	1	1	1	0	5	2	1	1							1	1	1	1	1	1	3	2	1	3	2	1	5	5	5	5	4	1	1	1	1	1
561	3	2	0	0	2	0	3	0	1	0	3	2	0	0	3	1	0							1	1	1	2	0	2	2	2	3	1	2	3	1	4	4	4	4	4	1	1	1	1	1
562	11	3	0	1	1	1	2	0	0	1	1	1	1	0	5	2	1							1	1	1	2	0	1	1	3	1	2	3	1	2	4	4	4	4	4	1	1	1	1	1
563	3	2	0	0	2	0	5	1	0	0	2	1	1	0	5	2	1							1	2	0	2	0	1	1	1	3	2	1	3	2	4	4	4	4	4	1	1	1	1	1
564	3	2	0	0	2	0	5	1	0	0	3	2	0	0	5	2	1							1	1	1	2	0	2	2	2	3	1	2	3	1	5	5	4	4	4	1	1	1	1	1
565	11	3	0	1	2	0	3	0	1	0	4	3	0	1	4	2	1							1	1	1	2	0	2	2	1	3	2	1	3	2	2	2	2	4	4	0	0	0	1	1
566	4	2	0	0	2	0	5	1	0	0	3	2	0	0	6	2	1							1	1	1	2	0	1	1	3	2	1	3	2	1	4	4	2	2	2	1	1	0	0	0
567	11	3	0	1	1	1	2	0	0	1	1	1	1	0	1	1	0							1	2	0	2	0	2	2	1	2	3	1	2	3	2	2	4	2	2	0	0	1	0	0
568	3	2	0	0	2	0	5	1	0	0	5	3	0	1	5	2	1							1	1	1	2	0	1	1	2	1	3	2	1	3	3	3	3	2	2	0	0	0	0	0
569	10	3	0	1	1	1	3	0	1	0	5	3	0	1	5	2	1	1							1	1	2	0	1	1	2	1	3	2	1	3	4	4	4	4	4	1	1	1	1	1
570	11	3	0	1	1	1	3	0	1	0	2	1	1	0	3	1	0							1	1	1	2	0	1	1	2	1	3	2	1	3	4	4	4	4	4	1	1	1	1	1
571	10	3	0	1	1	1	2	0	0	1	1	1	1	0	7	1	0							1	1	1	1	1	1	1	2	1	3	2	1	3	4	4	4	4	4	1	1	1	1	1
572	4	2	0	0	2	0	5	1	0	0	5	3	0	1	6	2	1	1	1	1	1				1	1	2	0	1	1	1	2	3	1	2	3	3	3	3	3	4	0	0	0	0	1
573	3	2	0	0	1	1	3	0	1	0	3	2	0	0	2	1	0		1		1				2	0	2	0	1	1	1	2	3	3	2	1	5	5	5	5	5	1	1	1	1	1
574	11	3	0	1	2	0	2	0	0	1	3	2	0	0	6	2	1							1	1	1	2	0	1	1	2	3	1	2	3	1	2	2	2	4	4	0	0	0	1	1
575	2	1	1	0	1	1	4	0	0	0	5	3	0	1	5	2	1	1	1						1	1	1	1	1	1	1	2	3	3	2	1	5	5	4	4	5	1	1	1	1	1
576	2	1	1	0	2	0	2	0	0	1	4	3	0	1	6	2	1				1			1	1	1	2	0	1	1	1	3	2	2	3	1	3	2	3	2	3	0	0	0	0	0
577	11	3	0	1	2	0	5	1	0	0	5	3	0	1	5	2	1							1	1	1	2	0	1	1	3	1	2	3	1	2	4	4	4	4	4	1	1	1	1	1
578	10	3	0	1	2	0	3	0	1	0	5	3	0	1	6	2	1							1	1	1	2	0	1	1	2	1	3	2	1	3	2	2	2	4	4	0	0	0	1	1
579	11	3	0	1	1	1	5	1	0	0	4	3	0	1	2	1	0	1							1	1	1	1	1	1	3	1	2	3	1	2	5	5	4	4	4	1	1	1	1	1
580	10	3	0	1	2	0	5	1	0	0	4	3	0	1	2	1	0							1	1	1	2	0	1	1	1	2	3	1	2	3	2	2	2	2	2	0	0	0	0	0
581	4	2	0	0	2	0	2	0	0	1	3	2	0	0	2	1	0							1	1	1	2	0	2	2	1	3	2	1	3	2	3	3	3	3	3	0	0	0	0	0
582	1	1	1	0	2	0	3	0	1	0	2	1	1	0	6	2	1							1	1	1	1	1	1	1	2	1	3	1	2	3	4	2	2	4	4	1	0	0	1	1
583	3	2	0	0	1	1	5	1	0	0	3	2	0	0	5	2	1							1	1	1	1	1	1	1	1	2	3	1	2	3	4	4	4	4	4	1	1	1	1	1
584	1	1	1	0	1	1	5	1	0	0	4	3	0	1	4	2	1	1							1	1	2	0	1	1	3	1	2	3	1	2	5	5	5	4	4	1	1	1	1	1
585	2	1	1	0	1	1	3	0	1	0	5	3	0	1	6	2	1							1	2	0	2	0	1	1	3	2	1	3	2	1	4	4	4	4	4	1	1	1	1	1
586	11	3	0	1	1	1	5	1	0	0	4	3	0	1	6	2	1							1	1	1	1	1	1	1	2	1	3	2	1	3	4	4	4	4	4	1	1	1	1	1
587	10	3	0	1	2	0	5	1	0	0	4	3	0	1	2	1	0	1	1						1	1	2	0	2	1	1	3	2	1	3	2	3	3	3	3	3	0	0	0	0	0
588	10	3	0	1	2	0	2	0	0	1	2	1	1	0	4	2	1							1	1	1	1	1	1	1	3	1	2	2	1	3	2	2	2	4	4	0	0	0	1	1
589	11	3	0	1	1	1	3	0	1	0	3	2	0	0	5	2	1	1		1					1	1	2	0	1	1	3	1	2	3	1	2	5	5	5	5	5	1	1	1	1	1
590	3	2	0	0	1	1	3	0	1	0	5	3	0	1	5	2	1							1	3	0	2	0	1	1	1	2	3	2	1	3	4	4	5	4	4	1	1	1	1	1
591	11	3	0	1	2	0	3	0	1	0	5	3	0	1	4	2	1							1	1	1	2	0	1	1	2	1	3	2	1	3	4	4	4	4	4	1	1	1	1	1
592	4	2	0	0	1	1	3	0	1	0	5	3	0	1	5	2	1							1	2	0	2	0	1	1	2	1	3	2	1	3	3	3	3	3	4	0	0	0	0	1
593	4	2	0	0	1	1	2	0	0	1	2	1	1	0	5	2	1							1	1	1	2	0	1	1	1	2	3	1	2	3	2	2	2	4	4	0	0	0	1	1
594	11	3	0	1	2	0	5	1	0	0	2	1	1	0	4	2	1							1	1	1	2	0	1	2	2	3	1	2	3	1	2	2	2	4	4	0	0	0	1	1
595	2	1	1	0	2	0	5	1	0	0	1	1	1	0	2	1	0							1	1	1	2	0	2	2	3	2	1	3	2	1	3	3	3	3	3	0	0	0	0	0
596	1	1	1	0	2	0	4	0	0	0	2	1	1	0	3	1	0	1							1	1	2	0	1	1	3	2	1	1	3	2	2	4	5	4	2	0	1	1	1	0
597	11	3	0	1	2	0	2	0	0	1	5	3	0	1	4	2	1							1	1	1	2	0	1	1	2	1	3	2	1	3	2	2	2	2	4	0	0	0	0	1
598	3	2	0	0	2	0	4	0	0	0	5	3	0	1	5	2	1							1	1	1	2	0	1	1	1	3	2	1	3	2	4	4	4	4	4	1	1	1	1	1
599	2	1	1	0	1	1	3	0	1	0	5	3	0	1	6	2	1	1		1					1	1	2	0	1	1	3	1	2	3	1	2	3	3	3	3	3	0	0	0	0	0
600	3	2	0	0	2	0	5	1	0	0	5	3	0	1	6	2	1		1		1				1	1	2	0	1	1	3	2	1	2	1	3	5	4	5	4	5	1	1	1	1	1
601	3	2	0	0	1	1	3	0	1	0	2	1	1	0	4	2	1							1	1	1	2	0	2	2	3	2	1	1	3	2	4	4	4	4	4	1	1	1	1	1
602	4	2	0	0	2	0	2	0	0	1	5	3	0	1	2	1	0							1	1	1	2	0	1	1	2	3	1	1	3	2	2	2	2	4	4	0	0	0	1	1
603	11	3	0	1	1	1	3	0	1	0	2	1	1	0	3	1	0							1	1	1	2	0	2	2	1	3	2	1	3	2	3	3	3	3	3	0	0	0	0	0
604	4	2	0	0	1	1	5	1	0	0	1	1	1	0	4	2	1							1	2	0	2	0	2	2	3	1	2	3	2	1	4	4	4	4	4	1	1	1	1	1
605	11	3	0	1	1	1	5	1	0	0	5	3	0	1	5	2	1							1	1	1	1	1	1	1	2	1	3	3	1	2	5	5	4	5	5	1	1	1	1	1
606	1	1	1	0	2	0	2	0	0	1	3	2	0	0	2	1	0							1	1	1	2	0	1	1	3	1	2	3	1	2	4	5	3	2	2	1	1	0	0	0
607	11	3	0	1	2	0	2	0	0	1	1	1	1	0	4	2	1							1	1	1	2	0	1	1	3	2	1	3	2	1	3	3	3	2	4	0	0	0	0	1
608	4	2	0	0	2	0	4	0	0	0	1	1	1	0	5	2	1							1	1	1	1	1	1	1	3	1	2	1	2	3	3	3	3	5	4	0	0	0	1	1
609	2	1	1	0	1	1	2	0	0	1	3	2	0	0	5	2	1			1					1	1	2	0	1	1	2	1	3	2	1	3	5	5	2	4	4	1	1	0	1	1
610	3	2	0	0	2	0	2	0	0	1	2	1	1	0	5	2	1							1	1	1	2	0	2	2	3	2	1	1	2	3	4	4	4	4	4	1	1	1	1	1
611	2	1	1	0	2	0	3	0	1	0	3	2	0	0	5	2	1							1	1	1	1	1	1	2	1	2	3	1	3	2	2	2	2	4	4	0	0	0	1	1
612	4	2	0	0	2	0	3	0	1	0	2	1	1	0	3	1	0							1	1	1	2	0	1	1	2	1	3	2	1	3	2	2	2	2	4	0	0	0	0	1
613	3	2	0	0	2	0	4	0	0	0	5	3	0	1	6	2	1	1							1	1	1	1	1	1	2	1	3	1	2	3	4	5	5	5	4	1	1	1	1	1
614	1	1	1	0	2	0	5	1	0	0	3	2	0	0	5	2	1	1							1	1	1	1	1	1	1	2	3	1	3	2	3	3	3	2	3	0	0	0	0	0
615	10	3	0	1	2	0	2	0	0	1	5	3	0	1	6	2	1							1	1	1	2	0	2	2	1	3	2	1	3	2	2	2	2	4	4	0	0	0	1	1
616	2	1	1	0	1	1	4	0	0	0	3	2	0	0	3	1	0		1						1	1	1	1	1	1	1	3	2	1	2	3	5	4	4	4	5	1	1	1	1	1
617	3	2	0	0	1	1	3	0	1	0	3	2	0	0	3	1	0							1	1	1	2	0	2	2	1	3	2	2	1	3	4	4	5	4	2	1	1	1	1	0
618	10	3	0	1	1	1	3	0	1	0	2	1	1	0	4	2	1							1	1	1	1	1	1	1	1	2	3	1	2	3	4	4	2	4	4	1	1	0	1	1
619	11	3	0	1	1	1	3	0	1	0	5	3	0	1	6	2	1		1		1				1	1	1	1	1	1	3	2	1	3	2	1	4	4	4	4	4	1	1	1	1	1
620	3	2	0	0	2	0	5	1	0	0	3	2	0	0	6	2	1							1	1	1	2	0	2	1	3	2	1	3	2	1	3	3	3	3	4	0	0	0	0	1
621	11	3	0	1	2	0	4	0	0	0	3	2	0	0	5	2	1							1	1	1	2	0	1	1	3	1	2	3	1	2	3	3	3	4	4	0	0	0	1	1
622	11	3	0	1	1	1	4	0	0	0	3	2	0	0	5	2	1							1	1	1	2	0	1	1	2	3	1	2	3	1	2	2	2	2	2	0	0	0	0	0
623	11	3	0	1	1	1	3	0	1	0	5	3	0	1	3	1	0	1							1	1	2	0	1	1	2	1	3	2	1	3	4	4	4	2	2	1	1	1	0	0
624	2	1	1	0	1	1	5	1	0	0	1	1	1	0	6	2	1	1							1	1	1	1	1	1	1	2	3	3	2	1	2	2	4	5	3	0	0	1	1	0
625	3	2	0	0	1	1	4	0	0	0	3	2	0	0	6	2	1	1							1	1	1	1	1	1	3	1	2	1	3	2	5	4	5	5	4	1	1	1	1	1
626	11	3	0	1	1	1	4	0	0	0	2	1	1	0	5	2	1							1	1	1	2	0	1	1	1	2	3	2	1	3	4	4	4	4	4	1	1	1	1	1
627	3	2	0	0	2	0	3	0	1	0	5	3	0	1	1	1	0	1	1	1	1	1			1	1	1	1	1	1	1	2	3	2	3	1	5	5	5	5	5	1	1	1	1	1
628	1	1	1	0	1	1	2	0	0	1	5	3	0	1	5	2	1		1						1	1	1	1	1	1	2	1	3	1	3	2	5	4	5	4	5	1	1	1	1	1
629	4	2	0	0	2	0	4	0	0	0	3	2	0	0	5	2	1	1							1	1	1	1	1	1	3	1	2	1	2	3	4	5	4	4	5	1	1	1	1	1
630	3	2	0	0	1	1	3	0	1	0	2	1	1	0	3	1	0							1	2	0	2	0	2	1	1	2	3	2	1	3	4	4	4	2	4	1	1	1	0	1
631	2	1	1	0	1	1	5	1	0	0	5	3	0	1	5	2	1	1			1				1	1	1	1	1	1	1	2	3	3	2	1	5	5	4	4	5	1	1	1	1	1
632	2	1	1	0	2	0	3	0	1	0	3	2	0	0	6	2	1							1	3	0	2	0	2	1	2	3	1	2	3	1	2	2	2	2	2	0	0	0	0	0
633	1	1	1	0	1	1	5	1	0	0	3	2	0	0	5	2	1		1						3	0	1	1	2	1	1	2	3	3	2	1	4	2	2	4	4	1	0	0	1	1
634	3	2	0	0	1	1	4	0	0	0	5	3	0	1	6	2	1	1							1	1	1	1	1	1	2	1	3	1	2	3	4	5	5	5	5	1	1	1	1	1
635	2	1	1	0	1	1	3	0	1	0	5	3	0	1	6	2	1							1	1	1	2	0	1	1	2	1	3	3	1	2	2	2	2	2	4	0	0	0	0	1
636	3	2	0	0	1	1	2	0	0	1	3	2	0	0	3	1	0							1	1	1	1	1	1	1	3	2	1	3	2	1	2	2	4	4	4	0	0	1	1	1
637	10	3	0	1	1	1	4	0	0	0	5	3	0	1	5	2	1	1							1	1	2	0	1	1	1	2	3	3	2	1	4	4	4	4	4	1	1	1	1	1
638	2	1	1	0	1	1	3	0	1	0	2	1	1	0	5	2	1							1	1	1	1	1	1	1	1	3	2	1	3	2	4	2	4	4	4	1	0	1	1	1
639	11	3	0	1	2	0	2	0	0	1	1	1	1	0	2	1	0							1	1	1	2	0	2	2	2	3	1	2	3	1	3	3	3	3	3	0	0	0	0	0
640	2	1	1	0	2	0	5	1	0	0	5	3	0	1	5	2	1	1							1	1	2	0	1	1	1	3	2	2	3	1	4	2	2	4	4	1	0	0	1	1
641	2	1	1	0	1	1	5	1	0	0	5	3	0	1	6	2	1	1	1	1	1	1	1		1	1	1	1	1	1	3	2	1	2	1	3	5	5	5	5	4	1	1	1	1	1
642	11	3	0	1	1	1	2	0	0	1	3	2	0	0	3	1	0							1	1	1	1	1	1	1	1	2	3	1	2	3	2	2	3	4	4	0	0	0	1	1
643	4	2	0	0	1	1	5	1	0	0	1	1	1	0	4	2	1							1	1	1	1	1	2	2	2	3	1	2	3	1	3	3	2	2	2	0	0	0	0	0
644	11	3	0	1	1	1	3	0	1	0	3	2	0	0	3	1	0							1	1	1	2	0	1	1	3	2	1	3	2	1	2	2	3	4	4	0	0	0	1	1
645	2	1	1	0	1	1	5	1	0	0	3	2	0	0	4	2	1	1	1		1	1	1		1	1	1	1	1	1	2	3	1	3	2	1	4	5	5	5	5	1	1	1	1	1
646	4	2	0	0	1	1	3	0	1	0	2	1	1	0	3	1	0							1	1	1	2	0	1	1	2	1	3	2	1	3	3	3	3	3	4	0	0	0	0	1
647	4	2	0	0	2	0	2	0	0	1	2	1	1	0	3	1	0							1	1	1	2	0	2	2	2	3	1	2	3	1	3	3	3	3	3	0	0	0	0	0
648	11	3	0	1	2	0	2	0	0	1	2	1	1	0	5	2	1							1	1	1	2	0	1	1	3	2	1	3	1	2	4	4	4	4	4	1	1	1	1	1
649	2	1	1	0	1	1	5	1	0	0	3	2	0	0	4	2	1	1		1	1				1	1	1	1	1	1	3	1	2	1	2	3	5	5	5	5	5	1	1	1	1	1
650	10	3	0	1	1	1	3	0	1	0	2	1	1	0	2	1	0							1	1	1	2	0	1	1	3	1	2	2	3	1	2	2	2	4	4	0	0	0	1	1
651	10	3	0	1	1	1	2	0	0	1	1	1	1	0	4	2	1							1	1	1	2	0	2	2	1	3	2	1	3	2	4	4	4	4	2	1	1	1	1	0
652	11	3	0	1	2	0	5	1	0	0	5	3	0	1	2	1	0	1		1					1	1	2	0	1	1	3	1	2	3	1	2	4	4	4	4	4	1	1	1	1	1
653	4	2	0	0	1	1	5	1	0	0	5	3	0	1	3	1	0							1	1	1	1	1	1	1	2	1	3	2	1	3	3	3	3	3	3	0	0	0	0	0
654	10	3	0	1	1	1	3	0	1	0	3	2	0	0	2	1	0							1	1	1	2	0	1	1	1	2	3	2	3	1	4	4	4	4	4	1	1	1	1	1
655	3	2	0	0	1	1	5	1	0	0	3	2	0	0	5	2	1							1	1	1	2	0	1	1	1	2	3	3	1	2	5	4	4	4	4	1	1	1	1	1
656	4	2	0	0	1	1	2	0	0	1	2	1	1	0	2	1	0							1	1	1	1	1	1	1	2	1	3	2	1	3	4	4	4	4	4	1	1	1	1	1
657	3	2	0	0	1	1	5	1	0	0	3	2	0	0	5	2	1			1					1	1	1	1	1	1	1	3	2	1	3	2	4	4	4	4	4	1	1	1	1	1
658	10	3	0	1	1	1	3	0	1	0	2	1	1	0	4	2	1							1	1	1	2	0	1	1	3	1	2	3	1	2	3	3	3	4	4	0	0	0	1	1
659	4	2	0	0	1	1	2	0	0	1	2	1	1	0	4	2	1							1	1	1	2	0	1	1	3	1	2	3	1	2	2	2	2	4	4	0	0	0	1	1
660	2	1	1	0	1	1	2	0	0	1	1	1	1	0	6	2	1	1	1						1	1	1	1	1	1	1	2	3	3	2	1	5	4	5	5	4	1	1	1	1	1
661	11	3	0	1	2	0	4	0	0	0	3	2	0	0	5	2	1							1	1	1	2	0	1	1	1	2	3	1	2	3	4	4	2	4	4	1	1	0	1	1
662	11	3	0	1	1	1	3	0	1	0	1	1	1	0	1	1	0							1	1	1	2	0	1	1	1	2	3	2	1	3	4	4	2	4	4	1	1	0	1	1
663	10	3	0	1	1	1	3	0	1	0	2	1	1	0	3	1	0							1	3	0	2	0	2	1	3	1	2	1	3	2	2	2	2	4	2	0	0	0	1	0
664	2	1	1	0	1	1	3	0	1	0	3	2	0	0	5	2	1		1						1	1	1	1	1	1	1	2	3	3	2	1	4	4	5	5	4	1	1	1	1	1
665	1	1	1	0	2	0	4	0	0	0	5	3	0	1	3	1	0				1				2	0	1	1	1	1	3	1	2	3	1	2	2	2	3	4	5	0	0	0	1	1
666	11	3	0	1	2	0	2	0	0	1	1	1	1	0	2	1	0							1	1	1	2	0	2	2	2	3	1	2	3	1	3	3	3	3	3	0	0	0	0	0
667	10	3	0	1	1	1	3	0	1	0	1	1	1	0	4	2	1							1	3	0	2	0	2	1	1	2	3	1	2	3	4	4	4	4	4	1	1	1	1	1
668	1	1	1	0	2	0	2	0	0	1	2	1	1	0	4	2	1							1	1	1	2	0	1	1	3	1	2	3	1	2	2	2	2	2	2	0	0	0	0	0
669	2	1	1	0	1	1	5	1	0	0	3	2	0	0	5	2	1	1		1	1				1	1	1	1	1	1	1	2	3	1	2	3	5	5	5	4	5	1	1	1	1	1
670	1	1	1	0	2	0	3	0	1	0	1	1	1	0	3	1	0							1	1	1	2	0	1	1	3	1	2	3	2	1	4	2	2	4	5	1	0	0	1	1
671	11	3	0	1	1	1	5	1	0	0	3	2	0	0	3	1	0				1				1	1	1	1	2	2	1	3	2	1	3	2	2	2	2	2	2	0	0	0	0	0
672	3	2	0	0	2	0	3	0	1	0	5	3	0	1	3	1	0							1	1	1	2	0	2	2	2	3	1	2	3	1	4	4	4	4	2	1	1	1	1	0
673	10	3	0	1	1	1	3	0	1	0	1	1	1	0	3	1	0							1	1	1	1	1	1	1	1	3	2	1	3	2	2	2	2	2	2	0	0	0	0	0
674	4	2	0	0	2	0	2	0	0	1	3	2	0	0	5	2	1							1	1	1	2	0	2	2	3	2	1	3	2	1	3	3	3	2	2	0	0	0	0	0
675	10	3	0	1	1	1	3	0	1	0	3	2	0	0	3	1	0							1	1	1	2	0	1	1	2	3	1	3	2	1	4	4	4	4	4	1	1	1	1	1
676	3	2	0	0	2	0	3	0	1	0	5	3	0	1	5	2	1		1						1	1	1	1	1	1	2	1	3	3	1	2	5	5	5	5	5	1	1	1	1	1
677	11	3	0	1	1	1	3	0	1	0	1	1	1	0	3	1	0							1	1	1	1	1	1	1	3	1	2	3	1	2	2	2	2	2	2	0	0	0	0	0
678	2	1	1	0	1	1	3	0	1	0	3	2	0	0	5	2	1	1		1		1			1	1	2	0	1	1	1	2	3	2	1	3	5	4	4	5	4	1	1	1	1	1
679	11	3	0	1	1	1	2	0	0	1	1	1	1	0	2	1	0							1	1	1	2	0	1	1	2	3	1	2	3	1	2	2	2	3	2	0	0	0	0	0
680	4	2	0	0	1	1	5	1	0	0	1	1	1	0	5	2	1							1	1	1	2	0	2	2	2	3	1	2	3	1	4	4	4	4	4	1	1	1	1	1
681	10	3	0	1	2	0	3	0	1	0	1	1	1	0	2	1	0							1	1	1	2	0	2	2	2	3	1	2	3	1	3	3	3	3	3	0	0	0	0	0
682	11	3	0	1	2	0	2	0	0	1	5	3	0	1	5	2	1							1	1	1	2	0	1	1	3	1	2	3	1	2	4	4	4	4	4	1	1	1	1	1
683	3	2	0	0	1	1	3	0	1	0	1	1	1	0	1	1	0							1	1	1	2	0	1	1	1	2	3	1	2	3	4	4	4	4	4	1	1	1	1	1
684	11	3	0	1	2	0	4	0	0	0	3	2	0	0	6	2	1		1						1	1	2	0	1	1	1	3	2	1	3	2	4	4	4	4	4	1	1	1	1	1
685	1	1	1	0	2	0	5	1	0	0	2	1	1	0	3	1	0							1	1	1	2	0	1	1	3	1	2	3	1	2	4	4	4	4	4	1	1	1	1	1
686	3	2	0	0	1	1	2	0	0	1	3	2	0	0	6	2	1							1	1	1	1	1	1	1	3	1	2	3	1	2	5	4	5	2	4	1	1	1	0	1
687	4	2	0	0	2	0	5	1	0	0	2	1	1	0	3	1	0							1	1	1	2	0	2	2	2	3	1	2	3	1	3	3	3	3	3	0	0	0	0	0
688	4	2	0	0	1	1	2	0	0	1	1	1	1	0	2	1	0							1	1	1	2	0	1	1	2	3	1	2	3	1	2	2	2	2	3	0	0	0	0	0
689	1	1	1	0	1	1	4	0	0	0	1	1	1	0	2	1	0							1	2	0	2	0	1	1	1	3	2	1	3	2	5	5	5	5	5	1	1	1	1	1
690	3	2	0	0	1	1	5	1	0	0	5	3	0	1	5	2	1	1	1	1	1	1	1		1	1	1	1	2	1	2	3	1	1	3	2	4	4	2	4	5	1	1	0	1	1
691	11	3	0	1	2	0	3	0	1	0	2	1	1	0	2	1	0							1	1	1	2	0	1	1	3	1	2	3	2	1	3	3	3	3	3	0	0	0	0	0
692	10	3	0	1	1	1	2	0	0	1	2	1	1	0	2	1	0	1							1	1	2	0	1	1	1	2	3	1	2	3	4	4	5	4	4	1	1	1	1	1
693	3	2	0	0	1	1	3	0	1	0	3	2	0	0	3	1	0	1		1					2	0	2	0	1	1	2	3	1	1	3	2	3	3	3	3	3	0	0	0	0	0
694	4	2	0	0	1	1	5	1	0	0	5	3	0	1	4	2	1							1	1	1	2	0	2	2	2	3	1	2	3	1	2	2	2	2	4	0	0	0	0	1
695	2	1	1	0	1	1	3	0	1	0	5	3	0	1	6	2	1							1	1	1	1	1	1	2	1	2	3	2	1	3	4	4	4	4	4	1	1	1	1	1
696	4	2	0	0	1	1	3	0	1	0	3	2	0	0	3	1	0							1	3	0	2	0	1	1	2	3	1	2	3	1	4	4	4	4	4	1	1	1	1	1
697	4	2	0	0	1	1	2	0	0	1	1	1	1	0	4	2	1							1	1	1	2	0	2	2	1	3	2	1	3	2	3	3	3	3	3	0	0	0	0	0
698	11	3	0	1	1	1	5	1	0	0	2	1	1	0	2	1	0							1	1	1	2	0	2	1	1	2	3	1	2	3	4	4	4	4	4	1	1	1	1	1
699	2	1	1	0	2	0	2	0	0	1	5	3	0	1	6	2	1	1	1	1	1	1			1	1	1	1	1	1	1	2	3	2	1	3	5	3	3	5	5	1	0	0	1	1
700	11	3	0	1	2	0	2	0	0	1	3	2	0	0	2	1	0							1	2	0	2	0	2	2	1	3	2	1	3	2	3	3	3	3	3	0	0	0	0	0
701	11	3	0	1	1	1	5	1	0	0	2	1	1	0	2	1	0							1	1	1	2	0	2	2	1	3	2	1	3	2	2	2	2	2	2	0	0	0	0	0
702	4	2	0	0	2	0	2	0	0	1	5	3	0	1	5	2	1	1	1						1	1	2	0	1	1	3	1	2	3	1	2	5	5	5	5	5	1	1	1	1	1
703	4	2	0	0	1	1	5	1	0	0	5	3	0	1	3	1	0	1	1						1	1	2	0	1	1	1	2	3	2	3	1	4	4	2	4	5	1	1	0	1	1
704	3	2	0	0	1	1	3	0	1	0	5	3	0	1	5	2	1		1	1			1		1	1	1	1	1	1	2	1	3	3	1	2	3	3	3	2	4	0	0	0	0	1
705	11	3	0	1	2	0	3	0	1	0	1	1	1	0	2	1	0							1	1	1	2	0	1	1	3	1	2	3	1	2	4	4	4	4	4	1	1	1	1	1
706	2	1	1	0	1	1	3	0	1	0	3	2	0	0	5	2	1							1	1	1	1	1	1	1	1	3	2	1	3	2	4	4	4	5	4	1	1	1	1	1
707	2	1	1	0	1	1	2	0	0	1	5	3	0	1	6	2	1	1	1						1	1	1	1	1	1	3	1	2	3	1	2	5	5	5	4	4	1	1	1	1	1
708	4	2	0	0	1	1	2	0	0	1	2	1	1	0	6	2	1							1	1	1	2	0	2	2	2	3	1	2	3	1	2	2	2	2	2	0	0	0	0	0
709	4	2	0	0	1	1	4	0	0	0	3	2	0	0	4	2	1							1	2	0	2	0	1	1	3	2	1	3	2	1	4	5	5	5	4	1	1	1	1	1
710	3	2	0	0	1	1	3	0	1	0	3	2	0	0	5	2	1		1						1	1	1	1	1	1	1	2	3	1	2	3	4	4	4	4	4	1	1	1	1	1
711	2	1	1	0	1	1	3	0	1	0	5	3	0	1	6	2	1							1	1	1	1	1	1	1	2	1	3	2	1	3	2	5	5	4	4	0	1	1	1	1
712	4	2	0	0	2	0	2	0	0	1	5	3	0	1	5	2	1							1	1	1	2	0	1	1	3	2	1	3	2	1	5	5	5	5	5	1	1	1	1	1
713	11	3	0	1	1	1	3	0	1	0	3	2	0	0	6	2	1	1							3	0	2	0	1	1	1	3	2	3	1	2	4	4	4	4	5	1	1	1	1	1
714	4	2	0	0	1	1	3	0	1	0	1	1	1	0	5	2	1							1	2	0	2	0	1	1	3	2	1	3	2	1	2	2	2	4	4	0	0	0	1	1
715	3	2	0	0	2	0	3	0	1	0	3	2	0	0	4	2	1							1	1	1	2	0	1	2	2	3	1	2	3	1	5	5	4	4	4	1	1	1	1	1
716	3	2	0	0	1	1	3	0	1	0	5	3	0	1	6	2	1							1	1	1	2	0	1	1	3	1	2	3	1	2	4	5	4	4	2	1	1	1	1	0
717	3	2	0	0	2	0	3	0	1	0	3	2	0	0	3	1	0							1	1	1	2	0	1	1	2	3	1	2	3	1	2	2	2	2	2	0	0	0	0	0
718	4	2	0	0	2	0	5	1	0	0	2	1	1	0	5	2	1							1	1	1	2	0	1	1	2	3	1	2	3	1	5	5	5	5	5	1	1	1	1	1
719	1	1	1	0	2	0	5	1	0	0	1	1	1	0	1	1	0							1	2	0	2	0	2	1	3	2	1	3	2	1	4	4	4	4	4	1	1	1	1	1
720	11	3	0	1	1	1	3	0	1	0	2	1	1	0	5	2	1							1	1	1	2	0	1	1	3	2	1	3	2	1	3	2	3	2	4	0	0	0	0	1
721	3	2	0	0	1	1	4	0	0	0	5	3	0	1	6	2	1							1	1	1	1	1	1	1	3	2	1	3	2	1	4	4	4	5	5	1	1	1	1	1
722	11	3	0	1	2	0	4	0	0	0	1	1	1	0	3	1	0							1	2	0	2	0	2	2	3	2	1	3	2	1	4	4	4	4	4	1	1	1	1	1
723	3	2	0	0	1	1	3	0	1	0	3	2	0	0	3	1	0	1	1	1					1	1	1	1	1	1	1	2	3	1	3	2	5	5	5	5	4	1	1	1	1	1
724	3	2	0	0	1	1	3	0	1	0	3	2	0	0	5	2	1							1	1	1	2	0	1	2	2	3	1	2	3	1	4	4	4	5	4	1	1	1	1	1
725	11	3	0	1	1	1	3	0	1	0	3	2	0	0	5	2	1							1	1	1	1	1	1	1	3	2	1	1	2	3	4	4	4	4	5	1	1	1	1	1
726	4	2	0	0	1	1	3	0	1	0	5	3	0	1	5	2	1	1	1	1	1				1	1	2	0	2	2	2	3	1	2	3	1	5	5	5	5	5	1	1	1	1	1
727	3	2	0	0	2	0	2	0	0	1	5	3	0	1	5	2	1							1	1	1	2	0	1	1	3	1	2	3	1	2	4	4	3	3	5	1	1	0	0	1
728	4	2	0	0	1	1	4	0	0	0	2	1	1	0	5	2	1							1	1	1	2	0	1	1	2	3	1	2	3	1	4	4	4	4	4	1	1	1	1	1
729	3	2	0	0	1	1	3	0	1	0	3	2	0	0	2	1	0							1	1	1	2	0	2	2	2	3	1	2	3	1	3	3	3	3	3	0	0	0	0	0
730	2	1	1	0	1	1	2	0	0	1	5	3	0	1	5	2	1							1	1	1	2	0	1	1	2	1	3	3	1	2	2	4	4	2	4	0	1	1	0	1
731	4	2	0	0	2	0	4	0	0	0	5	3	0	1	5	2	1							1	1	1	2	0	1	1	1	3	2	1	3	2	2	2	2	4	4	0	0	0	1	1
732	11	3	0	1	2	0	2	0	0	1	2	1	1	0	2	1	0							1	2	0	2	0	1	1	3	1	2	3	1	2	5	5	5	5	5	1	1	1	1	1
733	4	2	0	0	2	0	2	0	0	1	1	1	1	0	2	1	0							1	2	0	2	0	1	1	3	1	2	2	1	3	2	2	2	4	4	0	0	0	1	1
734	3	2	0	0	1	1	4	0	0	0	5	3	0	1	6	2	1	1							1	1	2	0	2	2	1	2	3	3	2	1	5	4	4	5	4	1	1	1	1	1
735	3	2	0	0	1	1	2	0	0	1	3	2	0	0	3	1	0	1							2	0	2	0	1	1	2	3	1	1	2	3	4	4	4	4	4	1	1	1	1	1
736	2	1	1	0	2	0	4	0	0	0	2	1	1	0	5	2	1							1	1	1	2	0	2	1	1	3	2	1	3	2	4	4	4	4	5	1	1	1	1	1
737	3	2	0	0	1	1	3	0	1	0	2	1	1	0	2	1	0							1	1	1	2	0	2	1	3	1	2	3	1	2	5	5	5	5	5	1	1	1	1	1
738	3	2	0	0	1	1	2	0	0	1	5	3	0	1	2	1	0							1	1	1	2	0	1	1	2	1	3	2	1	3	4	4	4	4	4	1	1	1	1	1
739	3	2	0	0	1	1	3	0	1	0	2	1	1	0	2	1	0							1	1	1	2	0	1	1	2	1	3	2	1	3	4	2	2	4	4	1	0	0	1	1
740	2	1	1	0	1	1	3	0	1	0	5	3	0	1	6	2	1							1	1	1	1	1	1	1	1	3	2	1	2	3	5	4	5	5	5	1	1	1	1	1
741	11	3	0	1	1	1	3	0	1	0	3	2	0	0	6	2	1	1							1	1	2	0	2	2	1	3	2	1	3	2	4	4	4	2	4	1	1	1	0	1
742	3	2	0	0	1	1	2	0	0	1	1	1	1	0	2	1	0							1	1	1	2	0	1	1	3	2	1	3	2	1	4	4	4	4	4	1	1	1	1	1
743	11	3	0	1	1	1	4	0	0	0	1	1	1	0	3	1	0							1	1	1	1	1	1	1	2	3	1	1	2	3	2	2	2	4	4	0	0	0	1	1
744	4	2	0	0	1	1	3	0	1	0	1	1	1	0	3	1	0							1	1	1	1	1	2	2	3	2	1	2	3	1	4	4	4	4	4	1	1	1	1	1
745	3	2	0	0	1	1	3	0	1	0	1	1	1	0	2	1	0							1	2	0	2	0	2	2	3	1	2	1	2	3	4	4	4	4	5	1	1	1	1	1
746	10	3	0	1	1	1	3	0	1	0	3	2	0	0	2	1	0							1	1	1	2	0	1	1	2	1	3	2	1	3	4	4	2	4	4	1	1	0	1	1
747	4	2	0	0	1	1	2	0	0	1	1	1	1	0	5	2	1							1	1	1	2	0	1	1	1	3	2	1	3	2	4	4	4	4	4	1	1	1	1	1
748	2	1	1	0	1	1	4	0	0	0	5	3	0	1	5	2	1			1					1	1	1	1	2	2	2	1	3	1	2	3	5	5	5	5	5	1	1	1	1	1
749	4	2	0	0	1	1	3	0	1	0	2	1	1	0	3	1	0							1	1	1	2	0	1	1	3	1	2	3	1	2	4	4	4	4	4	1	1	1	1	1
750	3	2	0	0	2	0	4	0	0	0	3	2	0	0	5	2	1	1							1	1	1	1	1	1	3	2	1	3	2	1	4	4	4	4	4	1	1	1	1	1
751	11	3	0	1	1	1	4	0	0	0	2	1	1	0	3	1	0							1	1	1	2	0	1	1	1	3	2	1	3	2	2	2	2	4	4	0	0	0	1	1
752	11	3	0	1	1	1	3	0	1	0	1	1	1	0	3	1	0							1	1	1	2	0	1	1	3	2	1	3	2	1	2	2	2	4	4	0	0	0	1	1
753	4	2	0	0	1	1	2	0	0	1	3	2	0	0	5	2	1							1	1	1	2	0	1	1	1	3	2	1	2	3	2	5	4	4	4	0	1	1	1	1
754	11	3	0	1	1	1	4	0	0	0	5	3	0	1	6	2	1							1	1	1	2	0	1	1	2	1	3	2	1	3	4	4	4	4	4	1	1	1	1	1
755	11	3	0	1	2	0	4	0	0	0	1	1	1	0	2	1	0							1	1	1	2	0	2	1	1	3	2	1	3	2	2	2	2	2	2	0	0	0	0	0
756	2	1	1	0	1	1	4	0	0	0	5	3	0	1	5	2	1	1							1	1	2	0	2	1	1	2	3	1	2	3	4	2	3	2	5	1	0	0	0	1
757	10	3	0	1	1	1	2	0	0	1	3	2	0	0	2	1	0							1	1	1	2	0	2	2	2	3	1	2	3	1	2	2	2	2	2	0	0	0	0	0
758	4	2	0	0	1	1	2	0	0	1	5	3	0	1	3	1	0							1	1	1	2	0	2	2	2	3	1	2	3	1	4	4	4	4	4	1	1	1	1	1
759	1	1	1	0	1	1	4	0	0	0	3	2	0	0	5	2	1							1	1	1	2	0	1	1	2	3	1	3	2	1	2	2	4	4	4	0	0	1	1	1
760	11	3	0	1	1	1	3	0	1	0	1	1	1	0	4	2	1							1	1	1	1	1	1	1	1	3	2	1	3	2	3	3	3	4	4	0	0	0	1	1
761	4	2	0	0	1	1	2	0	0	1	2	1	1	0	5	2	1							1	3	0	2	0	2	1	3	2	1	1	2	3	4	5	4	4	2	1	1	1	1	0
762	11	3	0	1	2	0	4	0	0	0	1	1	1	0	3	1	0							1	1	1	1	1	2	2	2	3	1	2	3	1	2	2	2	2	2	0	0	0	0	0
763	4	2	0	0	1	1	2	0	0	1	5	3	0	1	5	2	1							1	3	0	2	0	1	2	1	3	2	1	3	2	4	4	4	4	4	1	1	1	1	1
764	2	1	1	0	1	1	3	0	1	0	5	3	0	1	6	2	1	1						1	1	1	1	1	1	1	3	1	2	3	2	1	5	5	5	4	4	1	1	1	1	1
765	1	1	1	0	1	1	4	0	0	0	1	1	1	0	3	1	0		1						1	1	2	0	1	1	3	2	1	3	2	1	4	2	4	4	5	1	0	1	1	1
766	3	2	0	0	1	1	2	0	0	1	5	3	0	1	5	2	1							1	3	0	2	0	2	2	2	3	1	2	3	1	3	3	3	3	3	0	0	0	0	0
767	3	2	0	0	1	1	4	0	0	0	5	3	0	1	6	2	1	1		1		1			1	1	1	1	1	1	1	2	3	1	2	3	5	5	5	5	5	1	1	1	1	1
768	10	3	0	1	1	1	2	0	0	1	1	1	1	0	2	1	0							1	1	1	2	0	1	1	3	2	1	3	2	1	4	4	4	4	4	1	1	1	1	1
769	4	2	0	0	1	1	3	0	1	0	2	1	1	0	2	1	0							1	2	0	2	0	2	2	2	3	1	2	3	1	3	3	3	3	3	0	0	0	0	0
770	11	3	0	1	1	1	3	0	1	0	3	2	0	0	5	2	1							1	1	1	1	1	1	1	1	3	2	1	3	2	2	2	2	4	4	0	0	0	1	1
771	10	3	0	1	2	0	4	0	0	0	2	1	1	0	2	1	0							1	1	1	2	0	1	1	2	1	3	2	1	3	2	2	4	2	4	0	0	1	0	1
772	11	3	0	1	2	0	4	0	0	0	5	3	0	1	5	2	1							1	1	1	2	0	1	1	3	1	2	3	1	2	4	4	2	2	4	1	1	0	0	1
773	11	3	0	1	2	0	3	0	1	0	1	1	1	0	5	2	1							1	1	1	2	0	1	1	3	1	2	3	1	2	4	4	4	4	4	1	1	1	1	1
774	4	2	0	0	1	1	3	0	1	0	1	1	1	0	2	1	0	1						1	2	0	2	0	2	2	2	1	3	3	1	2	2	2	2	2	2	0	0	0	0	0
775	2	1	1	0	1	1	4	0	0	0	3	2	0	0	5	2	1	1	1		1				1	1	1	1	1	1	2	3	1	1	3	2	4	4	5	4	4	1	1	1	1	1
776	4	2	0	0	2	0	3	0	1	0	2	1	1	0	3	1	0							1	1	1	2	0	1	1	1	2	3	3	2	1	3	3	3	4	4	0	0	0	1	1
777	11	3	0	1	1	1	4	0	0	0	1	1	1	0	4	2	1							1	3	0	2	0	1	1	3	1	2	3	1	2	4	2	2	4	4	1	0	0	1	1
778	10	3	0	1	1	1	4	0	0	0	1	1	1	0	3	1	0							1	1	1	2	0	2	1	1	2	3	2	1	3	5	5	5	2	4	1	1	1	0	1
779	3	2	0	0	1	1	3	0	1	0	5	3	0	1	5	2	1	1							1	1	1	1	1	1	1	2	3	3	2	1	5	4	5	4	4	1	1	1	1	1
780	11	3	0	1	2	0	3	0	1	0	2	1	1	0	3	1	0							1	1	1	2	0	1	1	3	1	2	3	1	2	2	2	2	4	4	0	0	0	1	1
781	2	1	1	0	2	0	4	0	0	0	3	2	0	0	6	2	1							1	1	1	1	1	1	1	3	2	1	3	2	1	3	3	3	4	4	0	0	0	1	1
782	1	1	1	0	1	1	3	0	1	0	2	1	1	0	3	1	0							1	1	1	2	0	1	1	2	1	3	3	2	1	2	4	5	2	4	0	1	1	0	1
783	10	3	0	1	1	1	2	0	0	1	2	1	1	0	5	2	1							1	3	0	2	0	1	1	1	2	3	3	1	2	4	3	2	5	4	1	0	0	1	1
784	11	3	0	1	1	1	3	0	1	0	2	1	1	0	4	2	1	1							1	1	2	0	1	1	1	3	2	1	2	3	4	4	2	4	2	1	1	0	1	0
785	2	1	1	0	2	0	3	0	1	0	1	1	1	0	2	1	0							1	2	0	1	1	2	1	2	3	1	1	3	2	3	4	5	4	5	0	1	1	1	1
786	11	3	0	1	2	0	3	0	1	0	5	3	0	1	5	2	1							1	1	1	1	1	1	1	2	1	3	2	1	3	2	2	2	4	4	0	0	0	1	1
787	2	1	1	0	1	1	3	0	1	0	5	3	0	1	6	2	1	1							1	1	1	1	1	1	2	1	3	3	2	1	5	2	4	4	5	1	0	1	1	1
788	3	2	0	0	1	1	3	0	1	0	5	3	0	1	6	2	1	1							1	1	1	1	1	1	2	3	1	1	2	3	4	4	2	4	4	1	1	0	1	1
789	3	2	0	0	1	1	2	0	0	1	5	3	0	1	6	2	1		1						1	1	1	1	1	1	3	1	2	2	3	1	4	5	4	4	2	1	1	1	1	0
790	3	2	0	0	1	1	3	0	1	0	1	1	1	0	5	2	1	1		1					3	0	1	1	1	1	1	3	2	3	2	1	4	4	4	4	4	1	1	1	1	1
791	4	2	0	0	1	1	3	0	1	0	3	2	0	0	4	2	1		1	1	1				2	0	2	0	1	1	2	1	3	1	2	3	4	4	5	2	4	1	1	1	0	1
792	10	3	0	1	2	0	4	0	0	0	5	3	0	1	5	2	1							1	1	1	2	0	1	1	3	1	2	3	1	2	2	4	2	2	2	0	1	0	0	0
793	10	3	0	1	1	1	3	0	1	0	2	1	1	0	3	1	0							1	1	1	1	1	1	1	3	1	2	3	1	2	4	4	4	2	4	1	1	1	0	1
794	4	2	0	0	2	0	2	0	0	1	5	3	0	1	5	2	1			1	1				1	1	1	1	1	1	3	2	1	3	2	1	2	3	3	4	4	0	0	0	1	1
795	11	3	0	1	1	1	4	0	0	0	5	3	0	1	6	2	1		1		1				1	1	2	0	1	1	3	1	2	3	1	2	4	4	4	2	4	1	1	1	0	1
796	3	2	0	0	1	1	3	0	1	0	5	3	0	1	6	2	1		1						1	1	1	1	1	1	3	2	1	1	2	3	5	4	5	5	5	1	1	1	1	1
797	2	1	1	0	1	1	4	0	0	0	5	3	0	1	5	2	1		1		1				1	1	1	1	1	1	3	2	1	1	2	3	4	4	4	4	5	1	1	1	1	1
798	10	3	0	1	1	1	2	0	0	1	5	3	0	1	3	1	0							1	1	1	2	0	1	1	1	3	2	1	3	2	3	3	3	4	4	0	0	0	1	1
799	3	2	0	0	1	1	3	0	1	0	2	1	1	0	4	2	1							1	1	1	2	0	1	1	2	1	3	2	1	3	5	5	3	5	5	1	1	0	1	1
800	10	3	0	1	2	0	2	0	0	1	2	1	1	0	3	1	0							1	3	0	2	0	1	1	2	1	3	1	3	2	2	2	4	4	4	0	0	1	1	1
801	3	2	0	0	2	0	4	0	0	0	5	3	0	1	5	2	1							1	2	0	2	0	1	1	1	2	3	1	2	3	4	4	4	4	4	1	1	1	1	1
802	2	1	1	0	2	0	3	0	1	0	1	1	1	0	3	1	0							1	2	0	2	0	1	1	3	2	1	3	2	1	2	2	2	2	2	0	0	0	0	0
803	11	3	0	1	1	1	3	0	1	0	5	3	0	1	5	2	1		1						1	1	2	0	1	1	1	3	2	1	3	2	4	4	4	4	5	1	1	1	1	1
804	1	1	1	0	1	1	2	0	0	1	2	1	1	0	3	1	0		1						2	0	2	0	2	1	3	1	2	1	3	2	2	2	2	2	2	0	0	0	0	0
805	10	3	0	1	1	1	2	0	0	1	3	2	0	0	2	1	0	1		1					1	1	2	0	1	1	1	3	2	1	2	3	2	3	3	2	4	0	0	0	0	1
806	4	2	0	0	1	1	2	0	0	1	3	2	0	0	6	2	1							1	1	1	2	0	1	1	2	3	1	2	3	1	2	2	2	2	4	0	0	0	0	1
807	1	1	1	0	2	0	3	0	1	0	2	1	1	0	5	2	1							1	1	1	2	0	1	1	2	1	3	3	2	1	2	2	2	2	2	0	0	0	0	0
808	4	2	0	0	1	1	3	0	1	0	2	1	1	0	4	2	1							1	1	1	2	0	1	1	1	2	3	2	1	3	4	4	4	2	4	1	1	1	0	1
809	10	3	0	1	2	0	2	0	0	1	1	1	1	0	4	2	1							1	1	1	2	0	1	2	1	3	2	1	3	2	2	2	2	2	2	0	0	0	0	0
810	4	2	0	0	2	0	4	0	0	0	3	2	0	0	3	1	0							1	1	1	2	0	1	1	3	1	2	3	2	1	2	2	2	2	2	0	0	0	0	0
811	3	2	0	0	2	0	4	0	0	0	5	3	0	1	6	2	1	1		1		1			1	1	1	1	1	1	1	2	3	1	2	3	4	5	5	5	5	1	1	1	1	1
812	4	2	0	0	1	1	2	0	0	1	3	2	0	0	3	1	0		1						1	1	2	0	1	1	2	3	1	2	3	1	4	4	4	4	4	1	1	1	1	1
813	3	2	0	0	1	1	4	0	0	0	3	2	0	0	5	2	1		1						1	1	2	0	1	1	3	2	1	3	2	1	4	4	4	4	4	1	1	1	1	1
814	3	2	0	0	1	1	3	0	1	0	2	1	1	0	2	1	0							1	1	1	1	1	1	1	1	2	3	2	1	3	2	5	5	5	4	0	1	1	1	1
815	2	1	1	0	1	1	3	0	1	0	5	3	0	1	5	2	1	1	1						1	1	1	1	1	1	1	2	3	3	2	1	4	4	4	4	2	1	1	1	1	0
816	2	1	1	0	1	1	3	0	1	0	3	2	0	0	5	2	1							1	2	0	2	0	1	2	2	3	1	1	3	2	5	5	5	5	4	1	1	1	1	1
817	11	3	0	1	1	1	3	0	1	0	2	1	1	0	2	1	0							1	1	1	2	0	1	1	1	2	3	2	1	3	3	3	3	3	3	0	0	0	0	0
818	10	3	0	1	1	1	3	0	1	0	2	1	1	0	3	1	0							1	2	0	2	0	2	2	2	3	1	2	3	1	3	3	3	3	3	0	0	0	0	0
819	2	1	1	0	2	0	2	0	0	1	1	1	1	0	4	2	1							1	1	1	2	0	2	1	2	3	1	2	3	1	4	4	4	4	4	1	1	1	1	1
820	2	1	1	0	2	0	4	0	0	0	3	2	0	0	3	1	0							1	2	0	2	0	2	2	2	3	1	2	1	3	3	3	3	5	3	0	0	0	1	0
821	2	1	1	0	2	0	4	0	0	0	2	1	1	0	2	1	0							1	1	1	2	0	2	1	1	3	2	2	1	3	4	2	4	4	2	1	0	1	1	0
822	1	1	1	0	1	1	4	0	0	0	2	1	1	0	3	1	0							1	3	0	2	0	1	1	2	1	3	3	2	1	2	4	3	4	2	0	1	0	1	0
823	4	2	0	0	2	0	3	0	1	0	2	1	1	0	3	1	0							1	2	0	2	0	2	2	2	1	3	2	1	3	2	4	2	2	4	0	1	0	0	1
824	11	3	0	1	1	1	2	0	0	1	1	1	1	0	5	2	1							1	1	1	2	0	1	2	2	3	1	1	2	3	2	2	2	2	2	0	0	0	0	0
825	11	3	0	1	1	1	3	0	1	0	2	1	1	0	3	1	0							1	1	1	1	1	1	1	3	1	2	3	1	2	2	2	3	4	4	0	0	0	1	1
826	1	1	1	0	2	0	2	0	0	1	2	1	1	0	3	1	0							1	2	0	2	0	1	1	3	1	2	3	1	2	3	3	3	4	4	0	0	0	1	1
827	11	3	0	1	1	1	3	0	1	0	2	1	1	0	3	1	0							1	1	1	2	0	1	1	1	3	2	1	2	3	2	3	2	2	2	0	0	0	0	0
828	11	3	0	1	2	0	3	0	1	0	2	1	1	0	4	2	1							1	1	1	2	0	1	1	3	1	2	3	1	2	3	3	3	3	2	0	0	0	0	0
829	2	1	1	0	1	1	4	0	0	0	2	1	1	0	6	2	1							1	1	1	2	0	1	1	1	2	3	1	2	3	4	4	4	4	4	1	1	1	1	1
830	3	2	0	0	1	1	3	0	1	0	1	1	1	0	2	1	0							1	2	0	2	0	2	1	2	1	3	2	1	3	2	3	3	4	4	0	0	0	1	1
831	10	3	0	1	1	1	3	0	1	0	2	1	1	0	5	2	1							1	1	1	2	0	1	1	2	3	1	2	3	1	2	2	2	4	4	0	0	0	1	1
832	11	3	0	1	1	1	2	0	0	1	1	1	1	0	6	2	1							1	1	1	2	0	1	1	1	3	2	1	3	2	4	4	4	5	5	1	1	1	1	1
833	11	3	0	1	1	1	2	0	0	1	2	1	1	0	6	2	1							1	1	1	2	0	2	2	1	3	2	1	3	2	4	4	2	3	2	1	1	0	0	0
834	4	2	0	0	1	1	3	0	1	0	1	1	1	0	2	1	0							1	1	1	2	0	2	1	2	3	1	2	3	1	4	4	2	4	4	1	1	0	1	1
835	10	3	0	1	1	1	2	0	0	1	1	1	1	0	4	2	1							1	1	1	2	0	1	1	3	1	2	3	1	2	2	2	2	4	4	0	0	0	1	1
836	4	2	0	0	1	1	4	0	0	0	2	1	1	0	4	2	1							1	1	1	2	0	2	2	2	3	1	2	3	1	3	3	3	2	2	0	0	0	0	0
837	1	1	1	0	2	0	4	0	0	0	2	1	1	0	2	1	0							1	3	0	2	0	1	2	2	3	1	2	3	1	2	4	4	4	4	0	1	1	1	1
838	2	1	1	0	1	1	4	0	0	0	2	1	1	0	3	1	0							1	1	1	2	0	1	1	3	2	1	3	2	1	3	3	3	4	4	0	0	0	1	1
839	10	3	0	1	2	0	2	0	0	1	2	1	1	0	3	1	0							1	1	1	2	0	1	1	3	2	1	2	3	1	5	5	5	5	5	1	1	1	1	1
840	4	2	0	0	1	1	2	0	0	1	1	1	1	0	1	1	0							1	2	0	2	0	2	2	2	1	3	2	1	3	4	4	4	4	4	1	1	1	1	1
841	4	2	0	0	1	1	3	0	1	0	1	1	1	0	2	1	0							1	1	1	2	0	1	1	2	3	1	3	2	1	4	4	4	4	4	1	1	1	1	1
842	10	3	0	1	1	1	3	0	1	0	2	1	1	0	6	2	1							1	1	1	1	1	1	1	3	1	2	3	1	2	3	3	3	3	3	0	0	0	0	0
843	10	3	0	1	1	1	3	0	1	0	2	1	1	0	4	2	1							1	1	1	2	0	1	1	2	1	3	2	1	3	5	5	5	5	5	1	1	1	1	1
844	4	2	0	0	1	1	2	0	0	1	1	1	1	0	1	1	0							1	1	1	2	0	1	1	2	1	3	2	1	3	4	4	4	4	4	1	1	1	1	1
845	10	3	0	1	2	0	3	0	1	0	1	1	1	0	2	1	0							1	1	1	2	0	2	1	3	1	2	2	1	3	2	2	2	2	2	0	0	0	0	0
846	10	3	0	1	1	1	2	0	0	1	1	1	1	0	4	2	1							1	1	1	2	0	1	1	2	1	3	2	1	3	3	3	3	4	5	0	0	0	1	1
847	4	2	0	0	2	0	4	0	0	0	1	1	1	0	4	2	1							1	1	1	2	0	1	1	3	1	2	3	1	2	3	3	3	3	3	0	0	0	0	0
848	10	3	0	1	2	0	4	0	0	0	1	1	1	0	2	1	0							1	1	1	1	1	1	1	2	1	3	2	1	3	5	5	5	5	5	1	1	1	1	1
849	10	3	0	1	1	1	2	0	0	1	2	1	1	0	5	2	1							1	3	0	2	0	1	1	3	1	2	3	1	2	2	2	2	5	5	0	0	0	1	1
850	4	2	0	0	2	0	2	0	0	1	2	1	1	0	4	2	1							1	1	1	2	0	1	1	3	2	1	3	2	1	2	2	2	2	2	0	0	0	0	0
851	4	2	0	0	1	1	3	0	1	0	2	1	1	0	2	1	0							1	1	1	1	1	1	1	1	2	3	1	2	3	2	2	2	2	2	0	0	0	0	0
852	2	1	1	0	2	0	2	0	0	1	2	1	1	0	3	1	0							1	1	1	1	1	2	2	3	2	1	3	2	1	3	3	3	3	3	0	0	0	0	0
853	1	1	1	0	1	1	4	0	0	0	1	1	1	0	3	1	0							1	2	0	2	0	1	2	1	3	2	2	1	3	4	4	2	2	2	1	1	0	0	0
854	2	1	1	0	1	1	4	0	0	0	1	1	1	0	2	1	0							1	3	0	2	0	2	2	1	3	2	1	2	3	4	4	4	4	4	1	1	1	1	1
855	10	3	0	1	2	0	4	0	0	0	2	1	1	0	4	2	1							1	1	1	1	1	1	1	3	2	1	3	2	1	3	3	3	3	3	0	0	0	0	0
856	10	3	0	1	2	0	4	0	0	0	1	1	1	0	3	1	0							1	1	1	2	0	2	2	1	2	3	2	1	3	2	2	2	2	2	0	0	0	0	0
857	10	3	0	1	1	1	2	0	0	1	2	1	1	0	2	1	0							1	1	1	2	0	1	2	1	3	2	1	3	2	2	2	2	2	2	0	0	0	0	0
858	10	3	0	1	2	0	3	0	1	0	2	1	1	0	4	2	1							1	1	1	2	0	2	2	1	2	3	1	2	3	5	5	5	5	5	1	1	1	1	1
859	4	2	0	0	1	1	4	0	0	0	1	1	1	0	6	2	1							1	1	1	2	0	1	1	1	2	3	2	1	3	5	5	5	5	5	1	1	1	1	1
860	10	3	0	1	1	1	2	0	0	1	1	1	1	0	3	1	0							1	1	1	2	0	1	1	2	1	3	3	2	1	4	4	2	2	2	1	1	0	0	0
861	4	2	0	0	1	1	2	0	0	1	1	1	1	0	5	2	1							1	2	0	2	0	2	2	2	3	1	2	3	1	3	3	3	2	2	0	0	0	0	0
862	1	1	1	0	2	0	2	0	0	1	1	1	1	0	3	1	0							1	1	1	2	0	2	1	2	3	1	2	3	1	3	3	3	3	3	0	0	0	0	0
863	10	3	0	1	1	1	4	0	0	0	2	1	1	0	5	2	1							1	2	0	2	0	1	2	1	3	2	1	3	2	3	3	3	4	4	0	0	0	1	1
864	4	2	0	0	2	0	2	0	0	1	2	1	1	0	2	1	0							1	3	0	2	0	1	1	2	3	1	2	3	1	2	2	2	4	4	0	0	0	1	1
865	2	1	1	0	2	0	2	0	0	1	2	1	1	0	3	1	0							1	2	0	2	0	1	1	1	3	2	1	3	2	4	4	4	4	4	1	1	1	1	1
866	2	1	1	0	1	1	3	0	1	0	1	1	1	0	2	1	0							1	1	1	2	0	2	2	1	2	3	1	2	3	4	2	4	3	5	1	0	1	0	1
867	1	1	1	0	1	1	3	0	1	0	2	1	1	0	4	2	1							1	1	1	2	0	1	1	3	2	1	3	2	1	4	4	4	4	4	1	1	1	1	1
868	1	1	1	0	1	1	4	0	0	0	2	1	1	0	2	1	0							1	1	1	2	0	2	2	3	2	1	3	2	1	4	4	4	4	4	1	1	1	1	1
869	4	2	0	0	2	0	3	0	1	0	2	1	1	0	6	2	1							1	1	1	2	0	1	1	1	2	3	2	1	3	3	3	3	5	5	0	0	0	1	1
870	1	1	1	0	2	0	2	0	0	1	1	1	1	0	2	1	0							1	2	0	2	0	1	1	3	1	2	2	1	3	5	5	5	5	5	1	1	1	1	1
871	1	1	1	0	1	1	2	0	0	1	1	1	1	0	2	1	0							1	2	0	2	0	1	1	1	2	3	3	2	1	3	3	2	5	5	0	0	0	1	1
872	2	1	1	0	2	0	3	0	1	0	1	1	1	0	2	1	0							1	3	0	2	0	1	1	2	1	3	2	1	3	3	4	3	2	4	0	1	0	0	1
873	4	2	0	0	2	0	3	0	1	0	2	1	1	0	2	1	0							1	1	1	2	0	1	1	2	1	3	3	1	2	2	2	2	2	2	0	0	0	0	0
874	4	2	0	0	1	1	3	0	1	0	2	1	1	0	3	1	0				1				3	0	1	1	1	1	1	3	2	1	2	3	2	2	2	4	2	0	0	0	1	0
875	10	3	0	1	2	0	2	0	0	1	2	1	1	0	3	1	0							1	1	1	1	1	1	1	3	1	2	3	1	2	3	3	3	3	5	0	0	0	0	1
876	2	1	1	0	2	0	2	0	0	1	2	1	1	0	3	1	0							1	1	1	2	0	1	1	1	3	2	1	3	2	5	5	4	5	5	1	1	1	1	1
877	2	1	1	0	2	0	2	0	0	1	1	1	1	0	2	1	0							1	1	1	2	0	1	1	3	1	2	3	1	2	4	2	2	4	5	1	0	0	1	1
878	10	3	0	1	2	0	3	0	1	0	1	1	1	0	4	2	1							1	1	1	2	0	2	1	1	2	3	1	2	3	2	2	2	2	2	0	0	0	0	0
879	10	3	0	1	2	0	2	0	0	1	1	1	1	0	2	1	0							1	1	1	2	0	1	1	1	2	3	1	2	3	5	5	5	5	5	1	1	1	1	1
880	2	1	1	0	1	1	2	0	0	1	1	1	1	0	1	1	0							1	3	0	2	0	1	1	2	1	3	1	3	2	4	4	4	2	4	1	1	1	0	1
881	4	2	0	0	1	1	2	0	0	1	2	1	1	0	3	1	0							1	1	1	2	0	1	1	2	3	1	2	1	3	2	4	2	4	2	0	1	0	1	0
882	2	1	1	0	1	1	3	0	1	0	1	1	1	0	1	1	0							1	1	1	2	0	2	1	3	1	2	3	1	2	2	2	2	2	2	0	0	0	0	0
883	4	2	0	0	1	1	2	0	0	1	2	1	1	0	2	1	0							1	1	1	2	0	1	1	3	1	2	3	1	2	2	2	2	4	4	0	0	0	1	1
884	4	2	0	0	2	0	2	0	0	1	2	1	1	0	2	1	0							1	1	1	2	0	1	1	1	3	2	1	3	2	3	3	3	3	3	0	0	0	0	0
885	1	1	1	0	1	1	3	0	1	0	1	1	1	0	7	1	0							1	2	0	2	0	2	2	1	2	3	2	3	1	2	2	2	2	2	0	0	0	0	0
886	1	1	1	0	1	1	2	0	0	1	2	1	1	0	3	1	0							1	1	1	2	0	1	1	1	3	2	2	1	3	4	2	2	4	4	1	0	0	1	1
887	4	2	0	0	2	0	3	0	1	0	2	1	1	0	3	1	0							1	1	1	2	0	2	2	2	3	1	1	3	2	3	3	3	3	3	0	0	0	0	0
888	10	3	0	1	2	0	3	0	1	0	1	1	1	0	4	2	1							1	1	1	2	0	1	1	2	3	1	2	3	1	4	4	4	2	4	1	1	1	0	1
889	1	1	1	0	2	0	2	0	0	1	2	1	1	0	2	1	0							1	1	1	2	0	2	2	1	3	2	1	3	2	3	3	3	3	3	0	0	0	0	0
890	10	3	0	1	2	0	2	0	0	1	2	1	1	0	4	2	1							1	1	1	1	1	1	1	3	2	1	3	2	1	3	3	3	4	3	0	0	0	1	0
891	4	2	0	0	2	0	2	0	0	1	2	1	1	0	5	2	1							1	1	1	1	1	2	2	2	3	1	2	3	1	3	3	3	3	3	0	0	0	0	0
892	4	2	0	0	2	0	3	0	1	0	1	1	1	0	4	2	1							1	1	1	2	0	1	1	3	1	2	3	1	2	2	2	2	3	3	0	0	0	0	0
893	1	1	1	0	2	0	2	0	0	1	2	1	1	0	4	2	1							1	1	1	2	0	2	2	2	3	1	2	3	1	3	3	3	3	3	0	0	0	0	0
894	4	2	0	0	1	1	2	0	0	1	1	1	1	0	3	1	0							1	3	0	2	0	1	1	1	2	3	1	2	3	2	3	3	4	4	0	0	0	1	1
895	10	3	0	1	1	1	3	0	1	0	1	1	1	0	3	1	0	1							1	1	2	0	2	2	2	3	1	2	3	1	2	2	2	2	2	0	0	0	0	0
896	10	3	0	1	2	0	3	0	1	0	2	1	1	0	5	2	1							1	1	1	2	0	1	1	2	1	3	2	1	3	2	2	2	4	4	0	0	0	1	1
897	1	1	1	0	1	1	3	0	1	0	1	1	1	0	2	1	0		1						1	1	1	1	1	1	1	2	3	2	3	1	4	5	5	4	4	1	1	1	1	1
898	10	3	0	1	1	1	3	0	1	0	1	1	1	0	2	1	0							1	1	1	2	0	1	1	2	1	3	2	1	3	2	2	2	2	2	0	0	0	0	0
899	4	2	0	0	2	0	2	0	0	1	1	1	1	0	5	2	1							1	1	1	2	0	1	1	2	3	1	2	3	1	4	4	2	4	4	1	1	0	1	1
900	10	3	0	1	1	1	2	0	0	1	1	1	1	0	3	1	0							1	1	1	2	0	1	1	1	3	2	2	3	1	4	4	4	4	4	1	1	1	1	1
901	10	3	0	1	1	1	3	0	1	0	2	1	1	0	2	1	0							1	1	1	2	0	1	1	3	1	2	3	1	2	3	3	3	3	3	0	0	0	0	0
902	10	3	0	1	1	1	3	0	1	0	2	1	1	0	2	1	0							1	1	1	2	0	1	2	1	3	2	1	3	2	2	2	2	2	2	0	0	0	0	0
903	1	1	1	0	1	1	2	0	0	1	2	1	1	0	2	1	0							1	1	1	2	0	1	1	3	2	1	3	2	1	4	4	4	5	5	1	1	1	1	1
904	10	3	0	1	1	1	2	0	0	1	2	1	1	0	3	1	0							1	1	1	2	0	1	1	1	2	3	1	2	3	5	5	5	5	5	1	1	1	1	1
905	4	2	0	0	2	0	2	0	0	1	2	1	1	0	3	1	0	1							1	1	2	0	1	1	1	3	2	1	3	2	2	2	2	2	2	0	0	0	0	0
906	1	1	1	0	1	1	3	0	1	0	1	1	1	0	3	1	0							1	3	0	2	0	1	1	3	1	2	3	2	1	5	5	5	5	5	1	1	1	1	1
907	10	3	0	1	1	1	3	0	1	0	1	1	1	0	5	2	1							1	1	1	1	1	1	1	2	3	1	2	1	3	2	4	4	5	4	0	1	1	1	1
908	4	2	0	0	2	0	3	0	1	0	2	1	1	0	3	1	0							1	1	1	2	0	1	1	2	3	1	2	3	1	2	2	2	4	4	0	0	0	1	1
909	10	3	0	1	1	1	3	0	1	0	1	1	1	0	3	1	0							1	1	1	1	1	1	1	2	1	3	2	1	3	5	5	5	5	5	1	1	1	1	1
910	10	3	0	1	1	1	3	0	1	0	2	1	1	0	5	2	1							1	1	1	2	0	1	1	2	1	3	2	1	3	3	3	3	5	4	0	0	0	1	1
911	4	2	0	0	2	0	3	0	1	0	2	1	1	0	3	1	0							1	1	1	1	1	1	1	3	2	1	3	2	1	3	3	3	3	4	0	0	0	0	1
912	10	3	0	1	1	1	3	0	1	0	1	1	1	0	5	2	1							1	1	1	2	0	2	1	2	1	3	2	1	3	2	2	2	2	2	0	0	0	0	0
913	10	3	0	1	2	0	3	0	1	0	2	1	1	0	4	2	1							1	3	0	2	0	2	2	1	2	3	1	3	2	3	3	4	2	2	0	0	1	0	0
914	4	2	0	0	2	0	3	0	1	0	1	1	1	0	5	2	1							1	1	1	2	0	2	2	1	2	3	1	2	3	4	4	4	4	4	1	1	1	1	1
915	4	2	0	0	1	1	3	0	1	0	2	1	1	0	6	2	1							1	1	1	1	1	1	1	3	2	1	3	2	1	4	4	4	4	4	1	1	1	1	1
916	10	3	0	1	1	1	3	0	1	0	1	1	1	0	4	2	1							1	1	1	2	0	1	1	3	1	2	1	3	2	4	4	4	4	4	1	1	1	1	1
917	10	3	0	1	1	1	3	0	1	0	1	1	1	0	2	1	0							1	1	1	2	0	2	2	1	3	2	1	3	2	3	3	3	3	3	0	0	0	0	0
918	10	3	0	1	1	1	3	0	1	0	1	1	1	0	4	2	1							1	1	1	2	0	1	1	3	2	1	3	2	1	2	2	2	2	2	0	0	0	0	0
919	10	3	0	1	1	1	3	0	1	0	2	1	1	0	1	1	0							1	1	1	2	0	2	2	2	3	1	2	3	1	2	2	2	2	2	0	0	0	0	0
920	4	2	0	0	2	0	3	0	1	0	2	1	1	0	2	1	0							1	1	1	2	0	1	1	2	1	3	2	1	3	4	5	4	5	5	1	1	1	1	1
921	4	2	0	0	1	1	3	0	1	0	1	1	1	0	3	1	0							1	1	1	2	0	2	2	3	1	2	3	1	2	2	2	2	2	2	0	0	0	0	0
922	10	3	0	1	1	1	3	0	1	0	2	1	1	0	5	2	1							1	1	1	2	0	2	2	1	3	2	1	3	2	2	2	2	4	2	0	0	0	1	0
923	4	2	0	0	1	1	3	0	1	0	1	1	1	0	3	1	0							1	1	1	2	0	1	1	3	1	2	3	2	1	3	3	3	3	3	0	0	0	0	0
924	10	3	0	1	1	1	3	0	1	0	1	1	1	0	2	1	0							1	1	1	2	0	1	2	1	3	2	1	3	2	2	2	2	2	2	0	0	0	0	0
925	10	3	0	1	1	1	3	0	1	0	1	1	1	0	4	2	1							1	1	1	2	0	1	1	1	3	2	1	2	3	4	4	4	4	4	1	1	1	1	1
926	10	3	0	1	1	1	3	0	1	0	2	1	1	0	4	2	1							1	1	1	2	0	1	1	1	3	2	2	1	3	4	4	2	4	4	1	1	0	1	1
927	10	3	0	1	2	0	3	0	1	0	2	1	1	0	4	2	1							1	1	1	2	0	2	2	1	3	2	2	3	1	2	2	2	2	2	0	0	0	0	0
928	10	3	0	1	2	0	3	0	1	0	2	1	1	0	1	1	0	1							1	1	1	1	1	1	3	1	2	3	1	2	4	4	4	4	4	1	1	1	1	1
929	10	3	0	1	2	0	3	0	1	0	2	1	1	0	6	2	1							1	1	1	2	0	1	1	2	3	1	2	3	1	4	4	4	4	4	1	1	1	1	1
930	10	3	0	1	2	0	3	0	1	0	2	1	1	0	5	2	1							1	1	1	2	0	1	1	1	3	2	1	3	2	2	2	2	4	4	0	0	0	1	1
931	10	3	0	1	1	1	3	0	1	0	1	1	1	0	3	1	0							1	1	1	2	0	1	1	3	1	2	3	1	2	4	4	4	5	4	1	1	1	1	1
932	10	3	0	1	2	0	3	0	1	0	2	1	1	0	3	1	0							1	1	1	2	0	1	1	1	3	2	1	3	2	4	2	4	4	4	1	0	1	1	1
933	10	3	0	1	1	1	3	0	1	0	2	1	1	0	4	2	1							1	1	1	1	1	1	1	2	1	3	2	1	3	4	4	4	5	5	1	1	1	1	1
934	1	1	1	0	2	0	3	0	1	0	2	1	1	0	3	1	0							1	2	0	2	0	1	1	3	2	1	3	2	1	3	3	3	3	3	0	0	0	0	0
935	10	3	0	1	1	1	3	0	1	0	2	1	1	0	5	2	1	1							1	1	2	0	1	1	3	2	1	3	2	1	5	5	5	5	5	1	1	1	1	1
936	10	3	0	1	1	1	3	0	1	0	2	1	1	0	2	1	0							1	1	1	2	0	1	1	3	2	1	3	2	1	4	4	4	4	4	1	1	1	1	1
937	10	3	0	1	2	0	3	0	1	0	1	1	1	0	2	1	0							1	1	1	1	1	1	1	1	2	3	2	1	3	2	2	2	2	4	0	0	0	0	1
938	1	1	1	0	2	0	3	0	1	0	1	1	1	0	3	1	0							1	2	0	1	1	1	1	3	2	1	3	2	1	4	4	2	4	4	1	1	0	1	1
939	10	3	0	1	2	0	3	0	1	0	1	1	1	0	3	1	0							1	1	1	2	0	2	1	3	2	1	3	2	1	2	5	2	5	5	0	1	0	1	1
940	10	3	0	1	2	0	3	0	1	0	1	1	1	0	2	1	0							1	1	1	2	0	1	1	2	1	3	2	1	3	5	5	4	5	5	1	1	1	1	1
941	10	3	0	1	1	1	3	0	1	0	2	1	1	0	5	2	1							1	1	1	1	1	1	1	2	3	1	2	3	1	5	5	5	5	5	1	1	1	1	1
942	10	3	0	1	2	0	3	0	1	0	1	1	1	0	2	1	0							1	1	1	2	0	1	1	1	3	2	1	3	2	4	4	2	2	4	1	1	0	0	1
943	10	3	0	1	2	0	3	0	1	0	2	1	1	0	4	2	1							1	1	1	2	0	1	1	1	2	3	1	2	3	4	4	4	4	4	1	1	1	1	1
944	10	3	0	1	1	1	3	0	1	0	1	1	1	0	3	1	0							1	1	1	2	0	2	2	2	3	1	2	3	1	3	3	3	3	3	0	0	0	0	0
945	1	1	1	0	2	0	3	0	1	0	2	1	1	0	2	1	0							1	1	1	1	1	1	1	3	2	1	1	2	3	4	4	4	4	4	1	1	1	1	1
946	1	1	1	0	2	0	3	0	1	0	2	1	1	0	4	2	1		1		1				1	1	1	1	2	2	2	1	3	3	2	1	2	2	2	2	4	0	0	0	0	1
947	1	1	1	0	1	1	3	0	1	0	2	1	1	0	3	1	0							1	1	1	2	0	2	2	3	2	1	1	3	2	2	2	3	3	4	0	0	0	0	1
948	1	1	1	0	2	0	3	0	1	0	2	1	1	0	3	1	0							1	1	1	2	0	1	1	1	3	2	1	3	2	4	2	4	4	2	1	0	1	1	0
949	1	1	1	0	2	0	3	0	1	0	1	1	1	0	3	1	0							1	2	0	2	0	2	2	3	2	1	3	2	1	4	2	2	4	4	1	0	0	1	1
950	1	1	1	0	2	0	3	0	1	0	1	1	1	0	3	1	0							1	1	1	2	0	2	2	3	2	1	3	2	1	4	4	4	4	4	1	1	1	1	1
951	1	1	1	0	2	0	3	0	1	0	2	1	1	0	3	1	0							1	2	0	2	0	2	2	1	3	2	2	3	1	2	4	2	4	4	0	1	0	1	1
952	1	1	1	0	1	1	3	0	1	0	1	1	1	0	5	2	1							1	1	1	2	0	1	1	1	2	3	3	1	2	2	2	2	4	4	0	0	0	1	1
953	1	1	1	0	2	0	3	0	1	0	2	1	1	0	5	2	1							1	1	1	2	0	1	1	1	2	3	1	2	3	2	2	2	2	2	0	0	0	0	0
954	1	1	1	0	2	0	3	0	1	0	2	1	1	0	2	1	0							1	1	1	2	0	2	2	2	3	1	2	3	1	2	2	2	2	2	0	0	0	0	0
955	1	1	1	0	1	1	3	0	1	0	2	1	1	0	1	1	0							1	2	0	2	0	1	1	3	2	1	3	2	1	2	2	2	4	4	0	0	0	1	1
956	1	1	1	0	2	0	3	0	1	0	1	1	1	0	1	1	0							1	2	0	2	0	1	1	3	1	2	3	1	2	5	5	3	4	4	1	1	0	1	1
957	1	1	1	0	2	0	3	0	1	0	1	1	1	0	7	1	0							1	2	0	2	0	2	1	3	2	1	3	2	1	2	2	2	2	2	0	0	0	0	0
958	1	1	1	0	2	0	3	0	1	0	1	1	1	0	3	1	0							1	1	1	2	0	2	1	1	2	3	2	1	3	2	2	2	2	2	0	0	0	0	0
959	1	1	1	0	2	0	3	0	1	0	1	1	1	0	2	1	0							1	1	1	2	0	1	1	1	2	3	3	1	2	4	4	4	4	4	1	1	1	1	1
960	1	1	1	0	2	0	3	0	1	0	2	1	1	0	5	2	1							1	1	1	2	0	1	1	3	1	2	3	2	1	2	2	2	2	2	0	0	0	0	0
961	1	1	1	0	2	0	3	0	1	0	1	1	1	0	2	1	0							1	1	1	2	0	2	2	3	2	1	3	2	1	2	4	2	4	2	0	1	0	1	0
962	1	1	1	0	1	1	3	0	1	0	1	1	1	0	2	1	0							1	1	1	1	1	1	1	2	1	3	2	1	3	4	2	4	4	5	1	0	1	1	1
963	1	1	1	0	1	1	3	0	1	0	2	1	1	0	3	1	0							1	2	0	1	1	1	1	3	2	1	3	2	1	4	4	2	2	4	1	1	0	0	1
964	4	2	0	0	2	0	4	0	0	0	2	1	1	0	2	1	0							1	1	1	2	0	1	1	1	3	2	1	3	2	4	4	4	4	4	1	1	1	1	1

## Sheet: Questions and Codes
Please identify your age:
18 to 24 years (1)
25 to 34 years (2)
35 to 44 years (3)
45 to 54 years (4)
55 to 64 years (10)
65 to 88 years (11)
I am:
Male (1)
Female (2)
My region of residence is:
Northeast (CT, ME, MA, NH, NJ, NY, PA, RI, VT) (5)
South (AL, AR, DE, DC, FL, GA, KY, LA, MD, MS, NC, OK, SC, TN, TX, VA, WV) (3)
Midwest (IL, IN, IA, KS, MI, MN, MO, NE, ND, OH, SD, WI) (2)
West (AK, AZ, CA, CO, HI, ID, MT, NV, NM, OR, UT, WA, WY) (4)
My annual pre-tax household income is:		Group
Less than $25,000 (1)		1
$25,001 - $50,000 (2)		1
$50,001-$75,000 (3)		2
$75,001-$100,000 (4)		3
$100,001 or more (5)		3
The best description of my educational background is:		Group
Did not graduate from high school (1)		1
Graduated from high school, Did not attend college (2)		1
Attended College, No Degree earned (3)		1
Attended College, Associates or Trade Degree earned (4)		2
Attended College, Bachelor’s (B.S. or B.A.) Degree earned (5)		2
Graduate or Advanced Degree (M.S., Ph.D., Law School) (6)		2
Other (7)		1
		10
Have you or a member of your household visited the Caribbean (for any reason) in the past 2 years?
Yes, I have visited in the past 12 months. (1)
Yes, I have visited 12 - 24 months ago. (2)
Yes, an adult member of my household has visited in the past 12 months. (3)
Yes, an adult member of my household has visited 12-24 months ago. (4)
Yes, a child in my household has visited in the past 12 months. (5)
Yes, a child in my household has visited 12 - 24 months ago. (6)
No, no member of my household (including myself) has traveled to the Caribbean in the past 2 years. (7)
The Pan American Health Organization (PAHO) issued an alert regarding the first confirmed Zika virus infection in Brazil in May of 2015. Several alerts, including travel alerts and warnings, have been issued throughout the Caribbean and in the United States as well.Were you aware of the current Zika virus outbreak before participating in this survey?
Yes, I am aware of the Zika virus outbreak. (1)
I recall recently hearing of an outbreak of some kind, but do not recall the name of the illness. (3)
No, I am not aware of any outbreak. (2)
Were you aware that a biotechnology company has developed genetically modified mosquitoes (specifically the Aedes Aegypti mosquito) which produce offspring that do not survive to adulthood when they mate?
Yes (1)
No (2)
Scientists have developed a way to modify mosquitoes by adding a gene which produces a protein that stops their cells from functioning normally. The modified mosquitoes die before reaching adulthood.The genetically modified mosquitoes are effectively sterile. When a genetically modified mosquito male mates with a wild female, her offspring will die before reaching adulthood, so the population is …
Yes (1)
No (2)
Would you support introducing these genetically modified mosquitoes in the United States to reduce illnesses and deaths caused by mosquito-borne diseases?
Yes (1)
No (2)
Please rank your preference for the following mosquito control mechanisms you MOST support for use in the Caribbean in order from ONE (most preferred) to THREE (least preferred).You may only use each number rank once, therefore you must put the three options in order of preference from ONE (most preferred) to THREE (least preferred).
______ Fogging and pesticide spraying in public places (1)
______ Release of genetically modified mosquitoes to reduce populations (2)
______ Personal use of insect repellents/bug sprays and protective clothing (3)
Please rank your preference for the following mosquito control mechanisms you MOST support for use in the United States in order from ONE (most preferred) to THREE (least preferred).You may only use each number rank once, therefore you must put the three options in order of preference from ONE (most preferred) to THREE (least preferred).
______ Fogging and pesticide spraying in public places (1)
______ Release of genetically modified mosquitoes to reduce populations (2)
______ Personal use of insect repellents/bug sprays and protective clothing (3)
Please indicate whether you agree or disagree with the following uses of GMOs.
	Strongly Disagree (3)	Disagree (2)	Agree (4)	Strongly Agree (5)
Grain Production (1)
Fruit or Vegetable Production (2)
Livestock Production (3)
Human Medicine (4)
Human Health Reasons (i.e. disease vector control) (5)
